# Supplementary material for: Physiological characterization of the emergence from diapause: A transcriptomics approach
Source: Sci Rep. 2018 Aug 22;8:12577. doi: 10.1038/s41598-018-30873-0 (PMC6105596; doi:10.1038/s41598-018-30873-0)
Supplement: Supplementary file 2 — Table S3 [file 41598_2018_30873_MOESM2_ESM.xls]

## Sheet: Roncalli-TableS3.txt
seq_id	Week0	Week1	Week2	Week3	Week4	Week5	Week6	Week7	Protein names	Gene ontology (GO)	Gene ontology IDs
W1a24975|c0_g1_i1	0.576807	4.21201	1.04145	1.40072	1.07982	0.968719	0.496025	0.348954	(+)-alpha-pinene synthase, chloroplastic (EC 4.2.3.121) ((+)-(3R:5R)-alpha-pinene synthase) (Synthase II)	chloroplast [GO:0009507]; magnesium ion binding [GO:0000287]; metal ion binding [GO:0046872]; pinene synthase activity [GO:0050550]; potassium ion binding [GO:0030955]; alpha-pinene biosynthetic process [GO:0046248]; geranyl diphosphate metabolic process [GO:0033383]	GO:0000287; GO:0009507; GO:0030955; GO:0033383; GO:0046248; GO:0046872; GO:0050550
W6b26269|c0_g1_i1	2.38601	0.87275	0.748338	0.425082	2.40267	2.26632	2.43917	2.09775	(+)-neomenthol dehydrogenase (EC 1.1.1.208) (Menthone:neomenthol reductase 1) (CaMNR1)	(+)-neomenthol dehydrogenase activity [GO:0047501]; defense response [GO:0006952]	GO:0006952; GO:0047501
Contig32658	10.5822	12.6842	9.03163	16.5249	30.6552	45.1647	46.392	54.3535	(+)-neomenthol dehydrogenase (EC 1.1.1.208) (Menthone:neomenthol reductase) (Short-chain dehydrogenase/reductase 1) (AtSDR1)	(+)-neomenthol dehydrogenase activity [GO:0047501]; defense response [GO:0006952]	GO:0006952; GO:0047501
W2b11854|c0_g1_i1	1.33425	1.87918	1.75969	1.96723	2.09535	3.67614	3.08141	3.8991	(+)-neomenthol dehydrogenase (EC 1.1.1.208) (Menthone:neomenthol reductase) (Short-chain dehydrogenase/reductase 1) (AtSDR1)	(+)-neomenthol dehydrogenase activity [GO:0047501]; defense response [GO:0006952]	GO:0006952; GO:0047501
W5c5823|c1_g1_i1	0.468443	0.0529762	2.73714	3.67969	1.06294	1.46151	1.23675	1.34992	(+)-sabinene synthase, chloroplastic (SSS) (EC 4.2.3.110)	chloroplast [GO:0009507]; magnesium ion binding [GO:0000287]; terpene synthase activity [GO:0010333]; metabolic process [GO:0008152]	GO:0000287; GO:0008152; GO:0009507; GO:0010333
W0d5780|c0_g1_i1	0.906269	0.742851	0.978515	1.2418	1.47495	0.826228	0.764432	0.528519	(3S,6E)-nerolidol synthase (EC 4.2.3.48) (Microbial Terpene synthase-like protein 22) (SmMTPSL22) (S-linalool synthase) (EC 4.2.3.25)	metal ion binding [GO:0046872]; S-linalool synthase activity [GO:0034007]; terpenoid biosynthetic process [GO:0016114]	GO:0016114; GO:0034007; GO:0046872
Contig37362	7.75244	9.0469	11.5305	12.9114	12.8378	15.4065	14.2833	19.6953	(E3-independent) E2 ubiquitin-conjugating enzyme (EC 2.3.2.24) (E2/E3 hybrid ubiquitin-protein ligase UBE2O) (Ubiquitin carrier protein O) (Ubiquitin-conjugating enzyme E2 O) (Ubiquitin-conjugating enzyme E2 of 230 kDa) (Ubiquitin-conjugating enzyme E2-230K) (Ubiquitin-protein ligase O)	cytoplasm [GO:0005737]; cytosol [GO:0005829]; nucleus [GO:0005634]; ATP binding [GO:0005524]; poly(A) RNA binding [GO:0044822]; ubiquitin conjugating enzyme activity [GO:0061631]; ubiquitin protein ligase activity [GO:0061630]; ubiquitin protein ligase binding [GO:0031625]; ubiquitin-protein transferase activity [GO:0004842]; positive regulation of BMP signaling pathway [GO:0030513]; protein K63-…	GO:0004842; GO:0005524; GO:0005634; GO:0005737; GO:0005829; GO:0006513; GO:0030513; GO:0031625; GO:0042147; GO:0044822; GO:0061630; GO:0061631; GO:0070534
Contig30589	0	0	21.6168	32.4853	7.48536	30.4849	50.5245	48.8466	(R,R)-butanediol dehydrogenase (EC 1.1.1.4)	cytoplasm [GO:0005737]; (R,R)-butanediol dehydrogenase activity [GO:0000721]; zinc ion binding [GO:0008270]; alcohol metabolic process [GO:0006066]; butanediol biosynthetic process [GO:0034079]	GO:0000721; GO:0005737; GO:0006066; GO:0008270; GO:0034079
W6b15117|c0_g1_i1	1.74623	2.08737	1.72207	1.56266	1.6953	2.09422	2.18635	1.82335	(R)-2-haloacid dehalogenase (EC 3.8.1.9) (D-2-haloacid dehalogenase) (D-DEX) (D-specific mono chloro propionoic acid dehalogenase) (DehIII)	(R)-2-haloacid dehalogenase activity [GO:0033975]	GO:0033975
Contig40636	10.6323	1.3868	7.51618	8.34431	8.6419	5.82642	8.38303	4.88546	(S)-coclaurine N-methyltransferase (TfCNMT) (EC 2.1.1.140)	cytoplasm [GO:0005737]; (S)-coclaurine-N-methyltransferase activity [GO:0030794]	GO:0005737; GO:0030794
Contig840	3.80969	0.39289	2.30819	2.49995	2.99016	2.26424	3.04225	1.59207	(S)-coclaurine N-methyltransferase (TfCNMT) (EC 2.1.1.140)	cytoplasm [GO:0005737]; (S)-coclaurine-N-methyltransferase activity [GO:0030794]	GO:0005737; GO:0030794
W4a10949|c0_g1_i1	2.76848	0.272347	1.71385	1.59358	3.42526	1.74373	2.18583	1.39205	(S)-coclaurine N-methyltransferase (TfCNMT) (EC 2.1.1.140)	cytoplasm [GO:0005737]; (S)-coclaurine-N-methyltransferase activity [GO:0030794]	GO:0005737; GO:0030794
W4a10949|c0_g1_i2	1.64758	0.180918	1.02832	1.00012	1.76411	1.10469	1.4854	0.789403	(S)-coclaurine N-methyltransferase (TfCNMT) (EC 2.1.1.140)	cytoplasm [GO:0005737]; (S)-coclaurine-N-methyltransferase activity [GO:0030794]	GO:0005737; GO:0030794
W5c483|c0_g1_i1	0.335229	1.59367	0.455759	0.574593	1.18408	1.0812	0.447274	0.570506	(S)-ureidoglycine aminohydrolase (AtUGLYAH) (EC 3.5.3.26)	endoplasmic reticulum [GO:0005783]; metal ion binding [GO:0046872]; transcription factor activity, sequence-specific DNA binding [GO:0003700]; ureidoglycine aminohydrolase activity [GO:0071522]; allantoin catabolic process [GO:0000256]; purine nucleobase catabolic process [GO:0006145]; regulation of transcription, DNA-templated [GO:0006355]; ureide catabolic process [GO:0010136]	GO:0000256; GO:0003700; GO:0005783; GO:0006145; GO:0006355; GO:0010136; GO:0046872; GO:0071522
Contig12838	4.04571	3.86049	2.9247	4.88203	5.08862	6.45709	6.22919	9.04402	[3-methyl-2-oxobutanoate dehydrogenase [lipoamide]] kinase, mitochondrial (EC 2.7.11.4) (Branched-chain alpha-ketoacid dehydrogenase kinase) (BCKD-kinase) (BCKDHKIN)	mitochondrial alpha-ketoglutarate dehydrogenase complex [GO:0005947]; mitochondrion [GO:0005739]; [3-methyl-2-oxobutanoate dehydrogenase (acetyl-transferring)] kinase activity [GO:0047323]; ATP binding [GO:0005524]; protein serine/threonine kinase activity [GO:0004674]; branched-chain amino acid catabolic process [GO:0009083]; phosphorylation [GO:0016310]	GO:0004674; GO:0005524; GO:0005739; GO:0005947; GO:0009083; GO:0016310; GO:0047323
Contig24743	0.902509	1.50538	2.17076	4.28447	4.40727	4.49767	5.46315	3.12606	[3-methyl-2-oxobutanoate dehydrogenase [lipoamide]] kinase, mitochondrial (EC 2.7.11.4) (Branched-chain alpha-ketoacid dehydrogenase kinase) (BCKD-kinase) (BCKDHKIN)	mitochondrial alpha-ketoglutarate dehydrogenase complex [GO:0005947]; mitochondrion [GO:0005739]; [3-methyl-2-oxobutanoate dehydrogenase (acetyl-transferring)] kinase activity [GO:0047323]; ATP binding [GO:0005524]; protein kinase activity [GO:0004672]; protein serine/threonine kinase activity [GO:0004674]; branched-chain amino acid catabolic process [GO:0009083]; phosphorylation [GO:0016310]	GO:0004672; GO:0004674; GO:0005524; GO:0005739; GO:0005947; GO:0009083; GO:0016310; GO:0047323
W2b29702|c0_g1_i1	0.424965	0.675858	0.857176	1.45984	1.15679	1.65472	1.82682	1.3447	[3-methyl-2-oxobutanoate dehydrogenase [lipoamide]] kinase, mitochondrial (EC 2.7.11.4) (Branched-chain alpha-ketoacid dehydrogenase kinase) (BCKD-kinase) (BCKDHKIN)	mitochondrial alpha-ketoglutarate dehydrogenase complex [GO:0005947]; mitochondrion [GO:0005739]; [3-methyl-2-oxobutanoate dehydrogenase (acetyl-transferring)] kinase activity [GO:0047323]; ATP binding [GO:0005524]; protein kinase activity [GO:0004672]; protein serine/threonine kinase activity [GO:0004674]; branched-chain amino acid catabolic process [GO:0009083]; phosphorylation [GO:0016310]	GO:0004672; GO:0004674; GO:0005524; GO:0005739; GO:0005947; GO:0009083; GO:0016310; GO:0047323
W6b4019|c0_g1_i1	0.344407	0.471639	0.521253	1.17027	1.5656	1.08162	2.22547	1.23523	[3-methyl-2-oxobutanoate dehydrogenase [lipoamide]] kinase, mitochondrial (EC 2.7.11.4) (Branched-chain alpha-ketoacid dehydrogenase kinase) (BCKD-kinase) (BCKDHKIN)	mitochondrial alpha-ketoglutarate dehydrogenase complex [GO:0005947]; [3-methyl-2-oxobutanoate dehydrogenase (acetyl-transferring)] kinase activity [GO:0047323]; ATP binding [GO:0005524]; protein serine/threonine kinase activity [GO:0004674]; branched-chain amino acid catabolic process [GO:0009083]; phosphorylation [GO:0016310]	GO:0004674; GO:0005524; GO:0005947; GO:0009083; GO:0016310; GO:0047323
W4a23247|c0_g1_i1	0.928194	0.121289	0.423178	0.93682	1.21466	0.690161	0.882445	0.442709	[Citrate [pro-3S]-lyase] ligase (EC 6.2.1.22) (Acetate:SH-citrate lyase ligase) (Citrate lyase synthetase)	[citrate (pro-3S)-lyase] ligase activity [GO:0008771]; ATP binding [GO:0005524]; N-acetyltransferase activity [GO:0008080]; biosynthetic process [GO:0009058]; cellular protein modification process [GO:0006464]	GO:0005524; GO:0006464; GO:0008080; GO:0008771; GO:0009058
Contig12806	0.592658	1.18709	0.843873	0.872626	0.540279	0.410265	0.377936	0.680008	[NU+] prion formation protein 1	cytoplasm [GO:0005737]; nucleus [GO:0005634]; polysome [GO:0005844]; ATP binding [GO:0005524]; ATPase activity [GO:0016887]; poly(A)+ mRNA export from nucleus [GO:0016973]; ribosomal small subunit biogenesis [GO:0042274]	GO:0005524; GO:0005634; GO:0005737; GO:0005844; GO:0016887; GO:0016973; GO:0042274
W1a9106|c0_g1_i1	4.62368	9.13365	0.290163	1.64232	5.08965	3.44248	3.25119	0.220907	[Protein ADP-ribosylarginine] hydrolase (ADP-ribosylarginine hydrolase) (EC 3.2.2.19) (ADP-ribose-L-arginine cleaving enzyme)	intracellular [GO:0005622]; ADP-ribosylarginine hydrolase activity [GO:0003875]; magnesium ion binding [GO:0000287]; cellular protein modification process [GO:0006464]; protein de-ADP-ribosylation [GO:0051725]	GO:0000287; GO:0003875; GO:0005622; GO:0006464; GO:0051725
Contig12635	3.25797	5.95931	3.37174	4.30498	6.79026	7.71244	9.8181	13.2738	[Pyruvate dehydrogenase (acetyl-transferring)] kinase isozyme 2, mitochondrial (EC 2.7.11.2) (Pyruvate dehydrogenase kinase isoform 2) (PDH kinase 2)	cytoplasm [GO:0005737]; mitochondrial pyruvate dehydrogenase complex [GO:0005967]; mitochondrion [GO:0005739]; nucleoplasm [GO:0005654]; ATP binding [GO:0005524]; protein homodimerization activity [GO:0042803]; pyruvate dehydrogenase (acetyl-transferring) kinase activity [GO:0004740]; cellular response to nutrient [GO:0031670]; cellular response to reactive oxygen species [GO:0034614]; glucose ho…	GO:0004740; GO:0005524; GO:0005654; GO:0005737; GO:0005739; GO:0005967; GO:0006006; GO:0006111; GO:0006885; GO:0008286; GO:0010510; GO:0010565; GO:0010906; GO:0031670; GO:0034614; GO:0042593; GO:0042803; GO:0072332
Contig17072	0.62108	1.04132	0.562193	1.28498	1.99357	1.69114	1.91419	2.19744	[Pyruvate dehydrogenase (acetyl-transferring)] kinase isozyme 2, mitochondrial (EC 2.7.11.2) (Pyruvate dehydrogenase kinase isoform 2) (PDH kinase 2)	cytoplasm [GO:0005737]; mitochondrial pyruvate dehydrogenase complex [GO:0005967]; mitochondrion [GO:0005739]; nucleoplasm [GO:0005654]; ATP binding [GO:0005524]; protein homodimerization activity [GO:0042803]; pyruvate dehydrogenase (acetyl-transferring) kinase activity [GO:0004740]; cellular response to nutrient [GO:0031670]; cellular response to reactive oxygen species [GO:0034614]; glucose ho…	GO:0004740; GO:0005524; GO:0005654; GO:0005737; GO:0005739; GO:0005967; GO:0006006; GO:0006111; GO:0006885; GO:0008286; GO:0010510; GO:0010565; GO:0010906; GO:0031670; GO:0034614; GO:0042593; GO:0042803; GO:0072332
Contig29016	3.68956	2.6874	3.63849	2.76731	6.14083	8.85308	5.27357	9.15339	[Pyruvate dehydrogenase (acetyl-transferring)] kinase isozyme 2, mitochondrial (EC 2.7.11.2) (Pyruvate dehydrogenase kinase isoform 2) (PDH kinase 2)	cytoplasm [GO:0005737]; mitochondrial pyruvate dehydrogenase complex [GO:0005967]; mitochondrion [GO:0005739]; nucleoplasm [GO:0005654]; ATP binding [GO:0005524]; protein homodimerization activity [GO:0042803]; pyruvate dehydrogenase (acetyl-transferring) kinase activity [GO:0004740]; cellular response to nutrient [GO:0031670]; cellular response to reactive oxygen species [GO:0034614]; glucose ho…	GO:0004740; GO:0005524; GO:0005654; GO:0005737; GO:0005739; GO:0005967; GO:0006006; GO:0006111; GO:0006885; GO:0008286; GO:0010510; GO:0010565; GO:0010906; GO:0031670; GO:0034614; GO:0042593; GO:0042803; GO:0072332
Contig29017	1.38555	1.51572	0.999997	1.41901	2.33961	2.50742	3.1062	2.98661	[Pyruvate dehydrogenase (acetyl-transferring)] kinase isozyme 2, mitochondrial (EC 2.7.11.2) (Pyruvate dehydrogenase kinase isoform 2) (PDH kinase 2)	cytoplasm [GO:0005737]; mitochondrial pyruvate dehydrogenase complex [GO:0005967]; mitochondrion [GO:0005739]; nucleoplasm [GO:0005654]; ATP binding [GO:0005524]; protein homodimerization activity [GO:0042803]; pyruvate dehydrogenase (acetyl-transferring) kinase activity [GO:0004740]; cellular response to nutrient [GO:0031670]; cellular response to reactive oxygen species [GO:0034614]; glucose ho…	GO:0004740; GO:0005524; GO:0005654; GO:0005737; GO:0005739; GO:0005967; GO:0006006; GO:0006111; GO:0006885; GO:0008286; GO:0010510; GO:0010565; GO:0010906; GO:0031670; GO:0034614; GO:0042593; GO:0042803; GO:0072332
Contig29018	1.90014	2.42313	1.3907	2.07765	3.20945	3.48715	4.36397	3.82556	[Pyruvate dehydrogenase (acetyl-transferring)] kinase isozyme 2, mitochondrial (EC 2.7.11.2) (Pyruvate dehydrogenase kinase isoform 2) (PDH kinase 2)	cytoplasm [GO:0005737]; mitochondrial pyruvate dehydrogenase complex [GO:0005967]; mitochondrion [GO:0005739]; nucleoplasm [GO:0005654]; ATP binding [GO:0005524]; protein homodimerization activity [GO:0042803]; pyruvate dehydrogenase (acetyl-transferring) kinase activity [GO:0004740]; cellular response to nutrient [GO:0031670]; cellular response to reactive oxygen species [GO:0034614]; glucose ho…	GO:0004740; GO:0005524; GO:0005654; GO:0005737; GO:0005739; GO:0005967; GO:0006006; GO:0006111; GO:0006885; GO:0008286; GO:0010510; GO:0010565; GO:0010906; GO:0031670; GO:0034614; GO:0042593; GO:0042803; GO:0072332
Contig29019	1.72318	2.50052	2.28237	2.19577	3.81651	6.95136	6.25247	6.95649	[Pyruvate dehydrogenase (acetyl-transferring)] kinase isozyme 2, mitochondrial (EC 2.7.11.2) (Pyruvate dehydrogenase kinase isoform 2) (PDH kinase 2)	cytoplasm [GO:0005737]; mitochondrial pyruvate dehydrogenase complex [GO:0005967]; mitochondrion [GO:0005739]; nucleoplasm [GO:0005654]; ATP binding [GO:0005524]; protein homodimerization activity [GO:0042803]; pyruvate dehydrogenase (acetyl-transferring) kinase activity [GO:0004740]; cellular response to nutrient [GO:0031670]; cellular response to reactive oxygen species [GO:0034614]; glucose ho…	GO:0004740; GO:0005524; GO:0005654; GO:0005737; GO:0005739; GO:0005967; GO:0006006; GO:0006111; GO:0006885; GO:0008286; GO:0010510; GO:0010565; GO:0010906; GO:0031670; GO:0034614; GO:0042593; GO:0042803; GO:0072332
Contig33889	2.47323	2.49292	1.53883	2.84615	2.31155	3.37441	4.03968	5.24015	[Pyruvate dehydrogenase (acetyl-transferring)] kinase isozyme 2, mitochondrial (EC 2.7.11.2) (Pyruvate dehydrogenase kinase isoform 2) (PDH kinase 2)	cytoplasm [GO:0005737]; mitochondrial pyruvate dehydrogenase complex [GO:0005967]; mitochondrion [GO:0005739]; nucleoplasm [GO:0005654]; ATP binding [GO:0005524]; protein homodimerization activity [GO:0042803]; pyruvate dehydrogenase (acetyl-transferring) kinase activity [GO:0004740]; cellular response to nutrient [GO:0031670]; cellular response to reactive oxygen species [GO:0034614]; glucose ho…	GO:0004740; GO:0005524; GO:0005654; GO:0005737; GO:0005739; GO:0005967; GO:0006006; GO:0006111; GO:0006885; GO:0008286; GO:0010510; GO:0010565; GO:0010906; GO:0031670; GO:0034614; GO:0042593; GO:0042803; GO:0072332
Contig42540	1.87869	2.17089	1.14641	1.57928	2.50268	3.27588	2.6001	4.7932	[Pyruvate dehydrogenase (acetyl-transferring)] kinase isozyme 2, mitochondrial (EC 2.7.11.2) (Pyruvate dehydrogenase kinase isoform 2) (PDH kinase 2)	cytoplasm [GO:0005737]; mitochondrial pyruvate dehydrogenase complex [GO:0005967]; mitochondrion [GO:0005739]; nucleoplasm [GO:0005654]; ATP binding [GO:0005524]; protein homodimerization activity [GO:0042803]; pyruvate dehydrogenase (acetyl-transferring) kinase activity [GO:0004740]; cellular response to nutrient [GO:0031670]; cellular response to reactive oxygen species [GO:0034614]; glucose ho…	GO:0004740; GO:0005524; GO:0005654; GO:0005737; GO:0005739; GO:0005967; GO:0006006; GO:0006111; GO:0006885; GO:0008286; GO:0010510; GO:0010565; GO:0010906; GO:0031670; GO:0034614; GO:0042593; GO:0042803; GO:0072332
Contig4282	1.577	2.73833	1.26855	1.59553	3.03413	3.91383	3.10594	5.04542	[Pyruvate dehydrogenase (acetyl-transferring)] kinase isozyme 2, mitochondrial (EC 2.7.11.2) (Pyruvate dehydrogenase kinase isoform 2) (PDH kinase 2)	cytoplasm [GO:0005737]; mitochondrial pyruvate dehydrogenase complex [GO:0005967]; mitochondrion [GO:0005739]; nucleoplasm [GO:0005654]; ATP binding [GO:0005524]; protein homodimerization activity [GO:0042803]; pyruvate dehydrogenase (acetyl-transferring) kinase activity [GO:0004740]; cellular response to nutrient [GO:0031670]; cellular response to reactive oxygen species [GO:0034614]; glucose ho…	GO:0004740; GO:0005524; GO:0005654; GO:0005737; GO:0005739; GO:0005967; GO:0006006; GO:0006111; GO:0006885; GO:0008286; GO:0010510; GO:0010565; GO:0010906; GO:0031670; GO:0034614; GO:0042593; GO:0042803; GO:0072332
W6b16776|c0_g5_i1	0.787232	0.944869	0.656598	0.857255	1.35837	1.78925	1.81675	2.24169	[Pyruvate dehydrogenase (acetyl-transferring)] kinase isozyme 2, mitochondrial (EC 2.7.11.2) (Pyruvate dehydrogenase kinase isoform 2) (PDH kinase 2)	cytoplasm [GO:0005737]; mitochondrial pyruvate dehydrogenase complex [GO:0005967]; mitochondrion [GO:0005739]; nucleoplasm [GO:0005654]; ATP binding [GO:0005524]; protein homodimerization activity [GO:0042803]; pyruvate dehydrogenase (acetyl-transferring) kinase activity [GO:0004740]; cellular response to nutrient [GO:0031670]; cellular response to reactive oxygen species [GO:0034614]; glucose ho…	GO:0004740; GO:0005524; GO:0005654; GO:0005737; GO:0005739; GO:0005967; GO:0006006; GO:0006111; GO:0006885; GO:0008286; GO:0010510; GO:0010565; GO:0010906; GO:0031670; GO:0034614; GO:0042593; GO:0042803; GO:0072332
Contig23154	1.0178	4.14875	1.70117	1.96841	3.03174	11.9863	4.36832	39.6672	[Pyruvate dehydrogenase (acetyl-transferring)] kinase isozyme 2, mitochondrial (EC 2.7.11.2) (Pyruvate dehydrogenase kinase isoform 2) (PDH kinase 2) (PDKII)	cytoplasm [GO:0005737]; mitochondrial matrix [GO:0005759]; mitochondrial pyruvate dehydrogenase complex [GO:0005967]; mitochondrion [GO:0005739]; nucleoplasm [GO:0005654]; ATP binding [GO:0005524]; protein homodimerization activity [GO:0042803]; protein kinase activity [GO:0004672]; pyruvate dehydrogenase (acetyl-transferring) kinase activity [GO:0004740]; cellular response to nutrient [GO:003167…	GO:0004672; GO:0004740; GO:0005524; GO:0005654; GO:0005737; GO:0005739; GO:0005759; GO:0005967; GO:0006006; GO:0006111; GO:0006885; GO:0008286; GO:0010510; GO:0010565; GO:0010906; GO:0031670; GO:0034614; GO:0042593; GO:0042803; GO:0072332
Contig6065	2.07721	2.20504	1.46672	2.17921	3.84941	5.60103	6.66998	10.0136	[Pyruvate dehydrogenase (acetyl-transferring)] kinase isozyme 2, mitochondrial (EC 2.7.11.2) (Pyruvate dehydrogenase kinase isoform 2) (PDH kinase 2) (PDKII)	cytoplasm [GO:0005737]; mitochondrial matrix [GO:0005759]; mitochondrial pyruvate dehydrogenase complex [GO:0005967]; mitochondrion [GO:0005739]; nucleoplasm [GO:0005654]; ATP binding [GO:0005524]; protein homodimerization activity [GO:0042803]; protein kinase activity [GO:0004672]; pyruvate dehydrogenase (acetyl-transferring) kinase activity [GO:0004740]; cellular response to nutrient [GO:003167…	GO:0004672; GO:0004740; GO:0005524; GO:0005654; GO:0005737; GO:0005739; GO:0005759; GO:0005967; GO:0006006; GO:0006111; GO:0006885; GO:0008286; GO:0010510; GO:0010565; GO:0010906; GO:0031670; GO:0034614; GO:0042593; GO:0042803; GO:0072332
W5c28704|c0_g3_i1	0.806545	0.428364	0.381562	1.94455	3.05574	5.39834	4.24197	5.77686	[Pyruvate dehydrogenase (acetyl-transferring)] kinase isozyme 2, mitochondrial (EC 2.7.11.2) (Pyruvate dehydrogenase kinase isoform 2) (PDH kinase 2) (PDKII)	cytoplasm [GO:0005737]; mitochondrial matrix [GO:0005759]; mitochondrial pyruvate dehydrogenase complex [GO:0005967]; mitochondrion [GO:0005739]; nucleoplasm [GO:0005654]; ATP binding [GO:0005524]; protein homodimerization activity [GO:0042803]; protein kinase activity [GO:0004672]; pyruvate dehydrogenase (acetyl-transferring) kinase activity [GO:0004740]; cellular response to nutrient [GO:003167…	GO:0004672; GO:0004740; GO:0005524; GO:0005654; GO:0005737; GO:0005739; GO:0005759; GO:0005967; GO:0006006; GO:0006111; GO:0006885; GO:0008286; GO:0010510; GO:0010565; GO:0010906; GO:0031670; GO:0034614; GO:0042593; GO:0042803; GO:0072332
Contig12444	2.94455	1.264	2.63457	2.75356	3.86408	3.55381	3.07114	3.3068	[Pyruvate dehydrogenase (acetyl-transferring)] kinase isozyme 3, mitochondrial (EC 2.7.11.2) (Pyruvate dehydrogenase kinase isoform 3)	mitochondrial matrix [GO:0005759]; mitochondrion [GO:0005739]; ATP binding [GO:0005524]; protein kinase activity [GO:0004672]; protein serine/threonine kinase activity [GO:0004674]; pyruvate dehydrogenase (acetyl-transferring) kinase activity [GO:0004740]; cellular response to fatty acid [GO:0071398]; cellular response to glucose stimulus [GO:0071333]; glucose metabolic process [GO:0006006]; hypo…	GO:0004672; GO:0004674; GO:0004740; GO:0005524; GO:0005739; GO:0005759; GO:0006006; GO:0010510; GO:0010906; GO:0018105; GO:0035357; GO:0071333; GO:0071398; GO:0097411; GO:2000377
Contig40816	25.389	30.8668	14.2912	26.3752	33.945	54.7694	54.3825	88.8937	[Pyruvate dehydrogenase (acetyl-transferring)] kinase isozyme 3, mitochondrial (EC 2.7.11.2) (Pyruvate dehydrogenase kinase isoform 3)	mitochondrial matrix [GO:0005759]; mitochondrion [GO:0005739]; ATP binding [GO:0005524]; protein kinase activity [GO:0004672]; protein serine/threonine kinase activity [GO:0004674]; pyruvate dehydrogenase (acetyl-transferring) kinase activity [GO:0004740]; cellular response to fatty acid [GO:0071398]; cellular response to glucose stimulus [GO:0071333]; glucose metabolic process [GO:0006006]; hypo…	GO:0004672; GO:0004674; GO:0004740; GO:0005524; GO:0005739; GO:0005759; GO:0006006; GO:0010510; GO:0010906; GO:0018105; GO:0035357; GO:0071333; GO:0071398; GO:0097411; GO:2000377
Contig41104	19.5695	31.7041	25.1756	28.5949	23.1528	28.3165	30.1486	36.3279	[Pyruvate dehydrogenase (acetyl-transferring)] kinase isozyme 3, mitochondrial (EC 2.7.11.2) (Pyruvate dehydrogenase kinase isoform 3)	mitochondrial matrix [GO:0005759]; mitochondrion [GO:0005739]; ATP binding [GO:0005524]; protein kinase activity [GO:0004672]; protein serine/threonine kinase activity [GO:0004674]; pyruvate dehydrogenase (acetyl-transferring) kinase activity [GO:0004740]; cellular response to fatty acid [GO:0071398]; cellular response to glucose stimulus [GO:0071333]; glucose metabolic process [GO:0006006]; hypo…	GO:0004672; GO:0004674; GO:0004740; GO:0005524; GO:0005739; GO:0005759; GO:0006006; GO:0010510; GO:0010906; GO:0018105; GO:0035357; GO:0071333; GO:0071398; GO:0097411; GO:2000377
W0d21538|c0_g1_i1	12.7954	17.2631	7.30298	13.5766	18.9058	28.6154	27.0733	51.3232	[Pyruvate dehydrogenase (acetyl-transferring)] kinase isozyme 3, mitochondrial (EC 2.7.11.2) (Pyruvate dehydrogenase kinase isoform 3)	mitochondrial matrix [GO:0005759]; mitochondrion [GO:0005739]; ATP binding [GO:0005524]; protein kinase activity [GO:0004672]; protein serine/threonine kinase activity [GO:0004674]; pyruvate dehydrogenase (acetyl-transferring) kinase activity [GO:0004740]; cellular response to fatty acid [GO:0071398]; cellular response to glucose stimulus [GO:0071333]; glucose metabolic process [GO:0006006]; hypo…	GO:0004672; GO:0004674; GO:0004740; GO:0005524; GO:0005739; GO:0005759; GO:0006006; GO:0010510; GO:0010906; GO:0018105; GO:0035357; GO:0071333; GO:0071398; GO:0097411; GO:2000377
W5c4029|c0_g1_i1	0.783574	1.62037	0.325357	0.595321	1.04745	2.97754	1.18153	7.66502	[Pyruvate dehydrogenase (acetyl-transferring)] kinase isozyme 3, mitochondrial (EC 2.7.11.2) (Pyruvate dehydrogenase kinase isoform 3)	mitochondrial matrix [GO:0005759]; mitochondrion [GO:0005739]; ATP binding [GO:0005524]; protein kinase activity [GO:0004672]; protein serine/threonine kinase activity [GO:0004674]; pyruvate dehydrogenase (acetyl-transferring) kinase activity [GO:0004740]; cellular response to fatty acid [GO:0071398]; cellular response to glucose stimulus [GO:0071333]; glucose metabolic process [GO:0006006]; hypo…	GO:0004672; GO:0004674; GO:0004740; GO:0005524; GO:0005739; GO:0005759; GO:0006006; GO:0010510; GO:0010906; GO:0018105; GO:0035357; GO:0071333; GO:0071398; GO:0097411; GO:2000377
Contig9596	3.50792	7.98477	15.5229	9.17397	12.3808	12.7426	9.05149	8.76883	[Pyruvate dehydrogenase (acetyl-transferring)] kinase isozyme 4, mitochondrial (EC 2.7.11.2) (Pyruvate dehydrogenase kinase isoform 4)	mitochondrial inner membrane [GO:0005743]; mitochondrial matrix [GO:0005759]; mitochondrion [GO:0005739]; ATP binding [GO:0005524]; protein kinase activity [GO:0004672]; pyruvate dehydrogenase (acetyl-transferring) kinase activity [GO:0004740]; cellular response to fatty acid [GO:0071398]; cellular response to starvation [GO:0009267]; glucose homeostasis [GO:0042593]; glucose metabolic process [G…	GO:0002230; GO:0004672; GO:0004740; GO:0005524; GO:0005739; GO:0005743; GO:0005759; GO:0006006; GO:0006885; GO:0008286; GO:0009267; GO:0010510; GO:0010565; GO:0010906; GO:0042304; GO:0042593; GO:0042594; GO:0045124; GO:0046320; GO:0071398; GO:0072593; GO:0098792; GO:2000811
W3d16256|c0_g1_i1	1.30549	3.68768	3.12255	4.04967	2.27269	3.22437	2.81028	1.55305	[Pyruvate dehydrogenase (acetyl-transferring)] kinase, mitochondrial (AtPDHK) (Pyruvate dehydrogenase kinase) (EC 2.7.11.2)	mitochondrion [GO:0005739]; ATP binding [GO:0005524]; histidine phosphotransfer kinase activity [GO:0009927]; protein homodimerization activity [GO:0042803]; pyruvate dehydrogenase (acetyl-transferring) kinase activity [GO:0004740]; protein autophosphorylation [GO:0046777]	GO:0004740; GO:0005524; GO:0005739; GO:0009927; GO:0042803; GO:0046777
Contig11135	2.40146	2.48036	3.14535	2.88227	4.03977	5.35414	5.44387	8.62588	[Pyruvate dehydrogenase (acetyl-transferring)] kinase, mitochondrial (DmPDK) (Pyruvate dehydrogenase kinase) (EC 2.7.11.2)	mitochondrial matrix [GO:0005759]; ATP binding [GO:0005524]; protein kinase activity [GO:0004672]; pyruvate dehydrogenase (acetyl-transferring) kinase activity [GO:0004740]; glucose metabolic process [GO:0006006]	GO:0004672; GO:0004740; GO:0005524; GO:0005759; GO:0006006
Contig12211	2.25025	0.94222	2.49558	2.48333	2.21215	1.90543	2.12488	1.37176	[Pyruvate dehydrogenase (acetyl-transferring)] kinase, mitochondrial (DmPDK) (Pyruvate dehydrogenase kinase) (EC 2.7.11.2)	mitochondrial matrix [GO:0005759]; ATP binding [GO:0005524]; protein kinase activity [GO:0004672]; pyruvate dehydrogenase (acetyl-transferring) kinase activity [GO:0004740]; glucose metabolic process [GO:0006006]	GO:0004672; GO:0004740; GO:0005524; GO:0005759; GO:0006006
Contig16092	1.15229	0.583685	1.2821	1.78951	2.02727	2.25441	2.43307	2.82527	[Pyruvate dehydrogenase (acetyl-transferring)] kinase, mitochondrial (DmPDK) (Pyruvate dehydrogenase kinase) (EC 2.7.11.2)	mitochondrial matrix [GO:0005759]; ATP binding [GO:0005524]; protein kinase activity [GO:0004672]; pyruvate dehydrogenase (acetyl-transferring) kinase activity [GO:0004740]; glucose metabolic process [GO:0006006]	GO:0004672; GO:0004740; GO:0005524; GO:0005759; GO:0006006
Contig16260	1.16412	0.636065	1.8151	2.89152	2.47204	2.72595	2.71348	2.49382	[Pyruvate dehydrogenase (acetyl-transferring)] kinase, mitochondrial (DmPDK) (Pyruvate dehydrogenase kinase) (EC 2.7.11.2)	mitochondrial matrix [GO:0005759]; ATP binding [GO:0005524]; protein kinase activity [GO:0004672]; pyruvate dehydrogenase (acetyl-transferring) kinase activity [GO:0004740]; glucose metabolic process [GO:0006006]	GO:0004672; GO:0004740; GO:0005524; GO:0005759; GO:0006006
Contig16261	1.31553	2.0107	1.25729	3.39006	3.15473	4.44952	6.8455	7.89122	[Pyruvate dehydrogenase (acetyl-transferring)] kinase, mitochondrial (DmPDK) (Pyruvate dehydrogenase kinase) (EC 2.7.11.2)	mitochondrial matrix [GO:0005759]; ATP binding [GO:0005524]; protein kinase activity [GO:0004672]; pyruvate dehydrogenase (acetyl-transferring) kinase activity [GO:0004740]; glucose metabolic process [GO:0006006]	GO:0004672; GO:0004740; GO:0005524; GO:0005759; GO:0006006
Contig16262	1.55856	0.674627	2.55433	1.9146	1.94846	1.3601	2.46456	2.44966	[Pyruvate dehydrogenase (acetyl-transferring)] kinase, mitochondrial (DmPDK) (Pyruvate dehydrogenase kinase) (EC 2.7.11.2)	mitochondrial matrix [GO:0005759]; ATP binding [GO:0005524]; protein kinase activity [GO:0004672]; pyruvate dehydrogenase (acetyl-transferring) kinase activity [GO:0004740]; glucose metabolic process [GO:0006006]	GO:0004672; GO:0004740; GO:0005524; GO:0005759; GO:0006006
Contig1777	0.933759	0.431928	1.15378	1.82325	2.02782	1.67474	2.02547	1.69627	[Pyruvate dehydrogenase (acetyl-transferring)] kinase, mitochondrial (DmPDK) (Pyruvate dehydrogenase kinase) (EC 2.7.11.2)	mitochondrial matrix [GO:0005759]; ATP binding [GO:0005524]; protein kinase activity [GO:0004672]; pyruvate dehydrogenase (acetyl-transferring) kinase activity [GO:0004740]; glucose metabolic process [GO:0006006]	GO:0004672; GO:0004740; GO:0005524; GO:0005759; GO:0006006
Contig18231	0.462629	1.50319	1.30375	1.91247	2.03458	3.42671	2.87183	5.94835	[Pyruvate dehydrogenase (acetyl-transferring)] kinase, mitochondrial (DmPDK) (Pyruvate dehydrogenase kinase) (EC 2.7.11.2)	mitochondrial matrix [GO:0005759]; ATP binding [GO:0005524]; protein kinase activity [GO:0004672]; pyruvate dehydrogenase (acetyl-transferring) kinase activity [GO:0004740]; glucose metabolic process [GO:0006006]	GO:0004672; GO:0004740; GO:0005524; GO:0005759; GO:0006006
Contig18232	0.883911	0.786509	0.555611	1.00335	1.74465	2.18058	1.97885	3.73253	[Pyruvate dehydrogenase (acetyl-transferring)] kinase, mitochondrial (DmPDK) (Pyruvate dehydrogenase kinase) (EC 2.7.11.2)	mitochondrial matrix [GO:0005759]; ATP binding [GO:0005524]; protein kinase activity [GO:0004672]; pyruvate dehydrogenase (acetyl-transferring) kinase activity [GO:0004740]; glucose metabolic process [GO:0006006]	GO:0004672; GO:0004740; GO:0005524; GO:0005759; GO:0006006
Contig18233	0.449472	0.763098	0.834934	0.70623	1.29262	3.03845	1.8931	4.79799	[Pyruvate dehydrogenase (acetyl-transferring)] kinase, mitochondrial (DmPDK) (Pyruvate dehydrogenase kinase) (EC 2.7.11.2)	mitochondrial matrix [GO:0005759]; ATP binding [GO:0005524]; protein kinase activity [GO:0004672]; pyruvate dehydrogenase (acetyl-transferring) kinase activity [GO:0004740]; glucose metabolic process [GO:0006006]	GO:0004672; GO:0004740; GO:0005524; GO:0005759; GO:0006006
Contig18675	4.99212	3.1838	2.64483	3.31732	5.13958	4.59138	5.54055	4.84417	[Pyruvate dehydrogenase (acetyl-transferring)] kinase, mitochondrial (DmPDK) (Pyruvate dehydrogenase kinase) (EC 2.7.11.2)	mitochondrial matrix [GO:0005759]; ATP binding [GO:0005524]; protein kinase activity [GO:0004672]; pyruvate dehydrogenase (acetyl-transferring) kinase activity [GO:0004740]; glucose metabolic process [GO:0006006]	GO:0004672; GO:0004740; GO:0005524; GO:0005759; GO:0006006
Contig18676	1.70179	3.55348	0.540215	1.11199	1.8997	2.55218	2.98928	3.36295	[Pyruvate dehydrogenase (acetyl-transferring)] kinase, mitochondrial (DmPDK) (Pyruvate dehydrogenase kinase) (EC 2.7.11.2)	mitochondrial matrix [GO:0005759]; ATP binding [GO:0005524]; protein kinase activity [GO:0004672]; pyruvate dehydrogenase (acetyl-transferring) kinase activity [GO:0004740]; glucose metabolic process [GO:0006006]	GO:0004672; GO:0004740; GO:0005524; GO:0005759; GO:0006006
Contig21928	0.49506	0.235154	0.186413	0.554765	1.13444	2.06853	0.642122	6.02824	[Pyruvate dehydrogenase (acetyl-transferring)] kinase, mitochondrial (DmPDK) (Pyruvate dehydrogenase kinase) (EC 2.7.11.2)	mitochondrial matrix [GO:0005759]; ATP binding [GO:0005524]; protein kinase activity [GO:0004672]; pyruvate dehydrogenase (acetyl-transferring) kinase activity [GO:0004740]; glucose metabolic process [GO:0006006]	GO:0004672; GO:0004740; GO:0005524; GO:0005759; GO:0006006
Contig2216	5.77123	5.90554	4.61811	6.20437	11.8591	11.6812	11.6858	16.8504	[Pyruvate dehydrogenase (acetyl-transferring)] kinase, mitochondrial (DmPDK) (Pyruvate dehydrogenase kinase) (EC 2.7.11.2)	mitochondrial matrix [GO:0005759]; ATP binding [GO:0005524]; protein kinase activity [GO:0004672]; pyruvate dehydrogenase (acetyl-transferring) kinase activity [GO:0004740]; glucose metabolic process [GO:0006006]	GO:0004672; GO:0004740; GO:0005524; GO:0005759; GO:0006006
Contig22950	3.65486	2.48517	1.36533	2.73499	1.58704	5.34127	6.39118	9.58777	[Pyruvate dehydrogenase (acetyl-transferring)] kinase, mitochondrial (DmPDK) (Pyruvate dehydrogenase kinase) (EC 2.7.11.2)	mitochondrial matrix [GO:0005759]; ATP binding [GO:0005524]; protein kinase activity [GO:0004672]; pyruvate dehydrogenase (acetyl-transferring) kinase activity [GO:0004740]; glucose metabolic process [GO:0006006]	GO:0004672; GO:0004740; GO:0005524; GO:0005759; GO:0006006
Contig22951	1.29767	4.38827	1.41259	1.89062	1.93953	8.47282	4.97371	14.126	[Pyruvate dehydrogenase (acetyl-transferring)] kinase, mitochondrial (DmPDK) (Pyruvate dehydrogenase kinase) (EC 2.7.11.2)	mitochondrial matrix [GO:0005759]; ATP binding [GO:0005524]; protein kinase activity [GO:0004672]; pyruvate dehydrogenase (acetyl-transferring) kinase activity [GO:0004740]; glucose metabolic process [GO:0006006]	GO:0004672; GO:0004740; GO:0005524; GO:0005759; GO:0006006
Contig27400	6.25658	5.30001	3.75259	4.82816	3.95783	6.47204	5.6528	6.63684	[Pyruvate dehydrogenase (acetyl-transferring)] kinase, mitochondrial (DmPDK) (Pyruvate dehydrogenase kinase) (EC 2.7.11.2)	mitochondrial matrix [GO:0005759]; ATP binding [GO:0005524]; protein kinase activity [GO:0004672]; pyruvate dehydrogenase (acetyl-transferring) kinase activity [GO:0004740]; glucose metabolic process [GO:0006006]	GO:0004672; GO:0004740; GO:0005524; GO:0005759; GO:0006006
Contig27401	2.31341	6.81507	1.20378	1.8675	2.23689	3.92298	4.01211	7.16839	[Pyruvate dehydrogenase (acetyl-transferring)] kinase, mitochondrial (DmPDK) (Pyruvate dehydrogenase kinase) (EC 2.7.11.2)	mitochondrial matrix [GO:0005759]; ATP binding [GO:0005524]; protein kinase activity [GO:0004672]; pyruvate dehydrogenase (acetyl-transferring) kinase activity [GO:0004740]; glucose metabolic process [GO:0006006]	GO:0004672; GO:0004740; GO:0005524; GO:0005759; GO:0006006
Contig28193	1.2915	0.82758	1.48099	2.59447	2.16336	1.29658	1.22352	0.395071	[Pyruvate dehydrogenase (acetyl-transferring)] kinase, mitochondrial (DmPDK) (Pyruvate dehydrogenase kinase) (EC 2.7.11.2)	mitochondrial matrix [GO:0005759]; ATP binding [GO:0005524]; protein kinase activity [GO:0004672]; pyruvate dehydrogenase (acetyl-transferring) kinase activity [GO:0004740]; glucose metabolic process [GO:0006006]	GO:0004672; GO:0004740; GO:0005524; GO:0005759; GO:0006006
Contig29014	1.57018	1.08054	1.97193	3.77862	3.9759	3.7356	4.44625	2.69818	[Pyruvate dehydrogenase (acetyl-transferring)] kinase, mitochondrial (DmPDK) (Pyruvate dehydrogenase kinase) (EC 2.7.11.2)	mitochondrial matrix [GO:0005759]; ATP binding [GO:0005524]; protein kinase activity [GO:0004672]; pyruvate dehydrogenase (acetyl-transferring) kinase activity [GO:0004740]; glucose metabolic process [GO:0006006]	GO:0004672; GO:0004740; GO:0005524; GO:0005759; GO:0006006
Contig29015	3.12913	3.55913	2.92841	4.24536	7.08882	10.6016	12.0341	16.2506	[Pyruvate dehydrogenase (acetyl-transferring)] kinase, mitochondrial (DmPDK) (Pyruvate dehydrogenase kinase) (EC 2.7.11.2)	mitochondrial matrix [GO:0005759]; ATP binding [GO:0005524]; protein kinase activity [GO:0004672]; pyruvate dehydrogenase (acetyl-transferring) kinase activity [GO:0004740]; glucose metabolic process [GO:0006006]	GO:0004672; GO:0004740; GO:0005524; GO:0005759; GO:0006006
Contig33867	1.69453	2.80565	1.63575	2.41509	1.95849	5.07127	3.17898	7.33605	[Pyruvate dehydrogenase (acetyl-transferring)] kinase, mitochondrial (DmPDK) (Pyruvate dehydrogenase kinase) (EC 2.7.11.2)	mitochondrial matrix [GO:0005759]; ATP binding [GO:0005524]; protein kinase activity [GO:0004672]; pyruvate dehydrogenase (acetyl-transferring) kinase activity [GO:0004740]; glucose metabolic process [GO:0006006]	GO:0004672; GO:0004740; GO:0005524; GO:0005759; GO:0006006
Contig33868	2.44858	3.03389	1.51761	1.94356	4.96072	5.22427	5.10639	11.63	[Pyruvate dehydrogenase (acetyl-transferring)] kinase, mitochondrial (DmPDK) (Pyruvate dehydrogenase kinase) (EC 2.7.11.2)	mitochondrial matrix [GO:0005759]; ATP binding [GO:0005524]; protein kinase activity [GO:0004672]; pyruvate dehydrogenase (acetyl-transferring) kinase activity [GO:0004740]; glucose metabolic process [GO:0006006]	GO:0004672; GO:0004740; GO:0005524; GO:0005759; GO:0006006
Contig33869	2.85468	2.6867	1.63783	3.28604	4.48727	7.34059	6.99344	12.991	[Pyruvate dehydrogenase (acetyl-transferring)] kinase, mitochondrial (DmPDK) (Pyruvate dehydrogenase kinase) (EC 2.7.11.2)	mitochondrial matrix [GO:0005759]; ATP binding [GO:0005524]; protein kinase activity [GO:0004672]; pyruvate dehydrogenase (acetyl-transferring) kinase activity [GO:0004740]; glucose metabolic process [GO:0006006]	GO:0004672; GO:0004740; GO:0005524; GO:0005759; GO:0006006
Contig33888	2.06466	1.26877	1.9932	4.12519	4.26139	5.90585	5.55718	6.24781	[Pyruvate dehydrogenase (acetyl-transferring)] kinase, mitochondrial (DmPDK) (Pyruvate dehydrogenase kinase) (EC 2.7.11.2)	mitochondrial matrix [GO:0005759]; ATP binding [GO:0005524]; protein kinase activity [GO:0004672]; pyruvate dehydrogenase (acetyl-transferring) kinase activity [GO:0004740]; glucose metabolic process [GO:0006006]	GO:0004672; GO:0004740; GO:0005524; GO:0005759; GO:0006006
Contig35602	2.89763	2.43344	2.40945	3.22175	5.5561	8.25015	7.54284	10.6161	[Pyruvate dehydrogenase (acetyl-transferring)] kinase, mitochondrial (DmPDK) (Pyruvate dehydrogenase kinase) (EC 2.7.11.2)	mitochondrial matrix [GO:0005759]; ATP binding [GO:0005524]; protein kinase activity [GO:0004672]; pyruvate dehydrogenase (acetyl-transferring) kinase activity [GO:0004740]; glucose metabolic process [GO:0006006]	GO:0004672; GO:0004740; GO:0005524; GO:0005759; GO:0006006
Contig40304	1.11452	1.01932	1.87996	1.89753	2.94009	2.72369	3.43921	3.50838	[Pyruvate dehydrogenase (acetyl-transferring)] kinase, mitochondrial (DmPDK) (Pyruvate dehydrogenase kinase) (EC 2.7.11.2)	mitochondrial matrix [GO:0005759]; ATP binding [GO:0005524]; protein kinase activity [GO:0004672]; pyruvate dehydrogenase (acetyl-transferring) kinase activity [GO:0004740]; glucose metabolic process [GO:0006006]	GO:0004672; GO:0004740; GO:0005524; GO:0005759; GO:0006006
Contig41809	2.1496	0.993755	1.63098	2.55748	2.30234	1.23742	2.15691	1.49233	[Pyruvate dehydrogenase (acetyl-transferring)] kinase, mitochondrial (DmPDK) (Pyruvate dehydrogenase kinase) (EC 2.7.11.2)	mitochondrial matrix [GO:0005759]; ATP binding [GO:0005524]; protein kinase activity [GO:0004672]; pyruvate dehydrogenase (acetyl-transferring) kinase activity [GO:0004740]; glucose metabolic process [GO:0006006]	GO:0004672; GO:0004740; GO:0005524; GO:0005759; GO:0006006
Contig43404	10.5687	8.0824	9.10771	10.0112	9.95455	10.001	8.87227	6.00567	[Pyruvate dehydrogenase (acetyl-transferring)] kinase, mitochondrial (DmPDK) (Pyruvate dehydrogenase kinase) (EC 2.7.11.2)	mitochondrial matrix [GO:0005759]; ATP binding [GO:0005524]; protein kinase activity [GO:0004672]; pyruvate dehydrogenase (acetyl-transferring) kinase activity [GO:0004740]; glucose metabolic process [GO:0006006]	GO:0004672; GO:0004740; GO:0005524; GO:0005759; GO:0006006
Contig44258	2.09101	2.98652	1.59428	2.14891	4.12266	4.07192	4.72451	7.45467	[Pyruvate dehydrogenase (acetyl-transferring)] kinase, mitochondrial (DmPDK) (Pyruvate dehydrogenase kinase) (EC 2.7.11.2)	mitochondrial matrix [GO:0005759]; ATP binding [GO:0005524]; protein kinase activity [GO:0004672]; pyruvate dehydrogenase (acetyl-transferring) kinase activity [GO:0004740]; glucose metabolic process [GO:0006006]	GO:0004672; GO:0004740; GO:0005524; GO:0005759; GO:0006006
Contig44259	2.10521	3.72482	1.13987	1.75051	2.53885	3.87962	3.71406	6.69237	[Pyruvate dehydrogenase (acetyl-transferring)] kinase, mitochondrial (DmPDK) (Pyruvate dehydrogenase kinase) (EC 2.7.11.2)	mitochondrial matrix [GO:0005759]; ATP binding [GO:0005524]; protein kinase activity [GO:0004672]; pyruvate dehydrogenase (acetyl-transferring) kinase activity [GO:0004740]; glucose metabolic process [GO:0006006]	GO:0004672; GO:0004740; GO:0005524; GO:0005759; GO:0006006
Contig44392	1.9484	3.11523	1.61284	2.12499	2.54486	4.1265	4.46532	10.0605	[Pyruvate dehydrogenase (acetyl-transferring)] kinase, mitochondrial (DmPDK) (Pyruvate dehydrogenase kinase) (EC 2.7.11.2)	mitochondrial matrix [GO:0005759]; ATP binding [GO:0005524]; protein kinase activity [GO:0004672]; pyruvate dehydrogenase (acetyl-transferring) kinase activity [GO:0004740]; glucose metabolic process [GO:0006006]	GO:0004672; GO:0004740; GO:0005524; GO:0005759; GO:0006006
Contig44393	0.696986	1.47703	0.976156	2.41269	3.1438	4.2342	3.95359	11.3696	[Pyruvate dehydrogenase (acetyl-transferring)] kinase, mitochondrial (DmPDK) (Pyruvate dehydrogenase kinase) (EC 2.7.11.2)	mitochondrial matrix [GO:0005759]; ATP binding [GO:0005524]; protein kinase activity [GO:0004672]; pyruvate dehydrogenase (acetyl-transferring) kinase activity [GO:0004740]; glucose metabolic process [GO:0006006]	GO:0004672; GO:0004740; GO:0005524; GO:0005759; GO:0006006
Contig8052	2.90008	3.59165	3.4884	4.3083	3.83752	7.06628	7.4598	16.0868	[Pyruvate dehydrogenase (acetyl-transferring)] kinase, mitochondrial (DmPDK) (Pyruvate dehydrogenase kinase) (EC 2.7.11.2)	mitochondrial matrix [GO:0005759]; ATP binding [GO:0005524]; protein kinase activity [GO:0004672]; pyruvate dehydrogenase (acetyl-transferring) kinase activity [GO:0004740]; glucose metabolic process [GO:0006006]	GO:0004672; GO:0004740; GO:0005524; GO:0005759; GO:0006006
W0d14174|c0_g1_i2	1.17958	0.295382	1.04099	1.59042	1.63491	1.9377	2.15267	1.63191	[Pyruvate dehydrogenase (acetyl-transferring)] kinase, mitochondrial (DmPDK) (Pyruvate dehydrogenase kinase) (EC 2.7.11.2)	mitochondrial matrix [GO:0005759]; ATP binding [GO:0005524]; protein kinase activity [GO:0004672]; pyruvate dehydrogenase (acetyl-transferring) kinase activity [GO:0004740]; glucose metabolic process [GO:0006006]	GO:0004672; GO:0004740; GO:0005524; GO:0005759; GO:0006006
W0d14174|c0_g1_i4	1.1617	0.769309	1.64913	2.22827	2.06939	2.95081	3.4177	3.07063	[Pyruvate dehydrogenase (acetyl-transferring)] kinase, mitochondrial (DmPDK) (Pyruvate dehydrogenase kinase) (EC 2.7.11.2)	mitochondrial matrix [GO:0005759]; ATP binding [GO:0005524]; protein kinase activity [GO:0004672]; pyruvate dehydrogenase (acetyl-transferring) kinase activity [GO:0004740]; glucose metabolic process [GO:0006006]	GO:0004672; GO:0004740; GO:0005524; GO:0005759; GO:0006006
W0d24413|c0_g1_i1	3.10424	2.00481	1.66223	2.0251	2.6407	3.05456	3.51697	2.98975	[Pyruvate dehydrogenase (acetyl-transferring)] kinase, mitochondrial (DmPDK) (Pyruvate dehydrogenase kinase) (EC 2.7.11.2)	mitochondrial matrix [GO:0005759]; ATP binding [GO:0005524]; protein kinase activity [GO:0004672]; pyruvate dehydrogenase (acetyl-transferring) kinase activity [GO:0004740]; glucose metabolic process [GO:0006006]	GO:0004672; GO:0004740; GO:0005524; GO:0005759; GO:0006006
W0d29855|c1_g1_i2	3.58432	3.70223	0.98424	2.38824	0.936516	5.63113	6.05958	7.84538	[Pyruvate dehydrogenase (acetyl-transferring)] kinase, mitochondrial (DmPDK) (Pyruvate dehydrogenase kinase) (EC 2.7.11.2)	mitochondrial matrix [GO:0005759]; ATP binding [GO:0005524]; protein kinase activity [GO:0004672]; pyruvate dehydrogenase (acetyl-transferring) kinase activity [GO:0004740]; glucose metabolic process [GO:0006006]	GO:0004672; GO:0004740; GO:0005524; GO:0005759; GO:0006006
W3d30968|c0_g1_i9	0.790394	0.398074	1.14791	1.6753	1.50712	1.49381	1.78387	1.3669	[Pyruvate dehydrogenase (acetyl-transferring)] kinase, mitochondrial (DmPDK) (Pyruvate dehydrogenase kinase) (EC 2.7.11.2)	mitochondrial matrix [GO:0005759]; ATP binding [GO:0005524]; protein kinase activity [GO:0004672]; pyruvate dehydrogenase (acetyl-transferring) kinase activity [GO:0004740]; glucose metabolic process [GO:0006006]	GO:0004672; GO:0004740; GO:0005524; GO:0005759; GO:0006006
W4a11077|c1_g1_i11	0.517661	0.758963	1.13165	1.01832	1.7744	2.31998	1.73836	3.43885	[Pyruvate dehydrogenase (acetyl-transferring)] kinase, mitochondrial (DmPDK) (Pyruvate dehydrogenase kinase) (EC 2.7.11.2)	mitochondrial matrix [GO:0005759]; ATP binding [GO:0005524]; protein kinase activity [GO:0004672]; pyruvate dehydrogenase (acetyl-transferring) kinase activity [GO:0004740]; glucose metabolic process [GO:0006006]	GO:0004672; GO:0004740; GO:0005524; GO:0005759; GO:0006006
W4a11077|c1_g1_i12	0.636247	1.28578	0.855616	1.34891	1.69109	1.31676	1.91858	3.74673	[Pyruvate dehydrogenase (acetyl-transferring)] kinase, mitochondrial (DmPDK) (Pyruvate dehydrogenase kinase) (EC 2.7.11.2)	mitochondrial matrix [GO:0005759]; ATP binding [GO:0005524]; protein kinase activity [GO:0004672]; pyruvate dehydrogenase (acetyl-transferring) kinase activity [GO:0004740]; glucose metabolic process [GO:0006006]	GO:0004672; GO:0004740; GO:0005524; GO:0005759; GO:0006006
W4a8674|c0_g1_i1	1.01251	0.539316	1.3798	1.64615	1.98616	1.05257	0.617407	0.393665	[Pyruvate dehydrogenase (acetyl-transferring)] kinase, mitochondrial (DmPDK) (Pyruvate dehydrogenase kinase) (EC 2.7.11.2)	mitochondrial matrix [GO:0005759]; ATP binding [GO:0005524]; protein kinase activity [GO:0004672]; pyruvate dehydrogenase (acetyl-transferring) kinase activity [GO:0004740]; glucose metabolic process [GO:0006006]	GO:0004672; GO:0004740; GO:0005524; GO:0005759; GO:0006006
W6b16761|c1_g1_i8	0.618843	1.58655	1.06342	1.53342	1.29934	3.66443	3.21209	6.14318	[Pyruvate dehydrogenase (acetyl-transferring)] kinase, mitochondrial (DmPDK) (Pyruvate dehydrogenase kinase) (EC 2.7.11.2)	mitochondrial matrix [GO:0005759]; ATP binding [GO:0005524]; protein kinase activity [GO:0004672]; pyruvate dehydrogenase (acetyl-transferring) kinase activity [GO:0004740]; glucose metabolic process [GO:0006006]	GO:0004672; GO:0004740; GO:0005524; GO:0005759; GO:0006006
W6b16776|c0_g3_i2	1.45524	1.62579	0.876507	1.71979	3.48469	6.7006	5.02764	7.71612	[Pyruvate dehydrogenase (acetyl-transferring)] kinase, mitochondrial (DmPDK) (Pyruvate dehydrogenase kinase) (EC 2.7.11.2)	mitochondrial matrix [GO:0005759]; ATP binding [GO:0005524]; protein kinase activity [GO:0004672]; pyruvate dehydrogenase (acetyl-transferring) kinase activity [GO:0004740]; glucose metabolic process [GO:0006006]	GO:0004672; GO:0004740; GO:0005524; GO:0005759; GO:0006006
W6b23158|c0_g1_i8	0.775883	0.853706	0.686301	0.612515	1.38416	1.43864	2.61743	2.46972	[Pyruvate dehydrogenase (acetyl-transferring)] kinase, mitochondrial (DmPDK) (Pyruvate dehydrogenase kinase) (EC 2.7.11.2)	mitochondrial matrix [GO:0005759]; ATP binding [GO:0005524]; protein kinase activity [GO:0004672]; pyruvate dehydrogenase (acetyl-transferring) kinase activity [GO:0004740]; glucose metabolic process [GO:0006006]	GO:0004672; GO:0004740; GO:0005524; GO:0005759; GO:0006006
W7b8393|c0_g6_i1	0.262598	0.853173	0.517942	0.61334	1.30557	1.31623	1.55714	4.05885	[Pyruvate dehydrogenase (acetyl-transferring)] kinase, mitochondrial (DmPDK) (Pyruvate dehydrogenase kinase) (EC 2.7.11.2)	mitochondrial matrix [GO:0005759]; ATP binding [GO:0005524]; protein kinase activity [GO:0004672]; pyruvate dehydrogenase (acetyl-transferring) kinase activity [GO:0004740]; glucose metabolic process [GO:0006006]	GO:0004672; GO:0004740; GO:0005524; GO:0005759; GO:0006006
Contig14162	1.10586	1.86672	1.71113	2.39328	1.6198	2.37615	2.58241	2.00149	[Pyruvate dehydrogenase (acetyl-transferring)] kinase, mitochondrial (Pyruvate dehydrogenase kinase) (EC 2.7.11.2)	mitochondrial matrix [GO:0005759]; ATP binding [GO:0005524]; pyruvate dehydrogenase (acetyl-transferring) kinase activity [GO:0004740]; glucose metabolic process [GO:0006006]	GO:0004740; GO:0005524; GO:0005759; GO:0006006
Contig14163	1.385	1.70774	2.20397	3.63508	1.78713	1.82713	2.05914	2.41964	[Pyruvate dehydrogenase (acetyl-transferring)] kinase, mitochondrial (Pyruvate dehydrogenase kinase) (EC 2.7.11.2)	mitochondrial matrix [GO:0005759]; ATP binding [GO:0005524]; pyruvate dehydrogenase (acetyl-transferring) kinase activity [GO:0004740]; glucose metabolic process [GO:0006006]	GO:0004740; GO:0005524; GO:0005759; GO:0006006
Contig20653	0.98584	1.23139	1.41413	1.37662	1.84596	1.78795	1.49033	1.83712	[Pyruvate dehydrogenase (acetyl-transferring)] kinase, mitochondrial (Pyruvate dehydrogenase kinase) (EC 2.7.11.2)	mitochondrial matrix [GO:0005759]; ATP binding [GO:0005524]; pyruvate dehydrogenase (acetyl-transferring) kinase activity [GO:0004740]; glucose metabolic process [GO:0006006]	GO:0004740; GO:0005524; GO:0005759; GO:0006006
Contig28768	0.740762	0.300216	0.783327	0.938224	1.2481	4.08277	2.3309	4.25705	[Pyruvate dehydrogenase (acetyl-transferring)] kinase, mitochondrial (Pyruvate dehydrogenase kinase) (EC 2.7.11.2)	mitochondrial matrix [GO:0005759]; ATP binding [GO:0005524]; pyruvate dehydrogenase (acetyl-transferring) kinase activity [GO:0004740]; glucose metabolic process [GO:0006006]	GO:0004740; GO:0005524; GO:0005759; GO:0006006
Contig30777	1.32269	1.76295	1.93136	2.40046	1.77063	1.99785	3.66231	1.76663	[Pyruvate dehydrogenase (acetyl-transferring)] kinase, mitochondrial (Pyruvate dehydrogenase kinase) (EC 2.7.11.2)	mitochondrial matrix [GO:0005759]; ATP binding [GO:0005524]; pyruvate dehydrogenase (acetyl-transferring) kinase activity [GO:0004740]; glucose metabolic process [GO:0006006]	GO:0004740; GO:0005524; GO:0005759; GO:0006006
Contig39318	0.920248	1.16312	1.39619	1.31815	1.47686	1.27438	1.22431	1.80785	[Pyruvate dehydrogenase (acetyl-transferring)] kinase, mitochondrial (Pyruvate dehydrogenase kinase) (EC 2.7.11.2)	mitochondrial matrix [GO:0005759]; ATP binding [GO:0005524]; pyruvate dehydrogenase (acetyl-transferring) kinase activity [GO:0004740]; glucose metabolic process [GO:0006006]	GO:0004740; GO:0005524; GO:0005759; GO:0006006
Contig39319	0.778403	1.18425	1.2085	1.76797	1.56819	1.51239	1.43581	2.02437	[Pyruvate dehydrogenase (acetyl-transferring)] kinase, mitochondrial (Pyruvate dehydrogenase kinase) (EC 2.7.11.2)	mitochondrial matrix [GO:0005759]; ATP binding [GO:0005524]; pyruvate dehydrogenase (acetyl-transferring) kinase activity [GO:0004740]; glucose metabolic process [GO:0006006]	GO:0004740; GO:0005524; GO:0005759; GO:0006006
Contig9094	1.28791	1.41507	2.37298	2.58207	2.22301	2.02171	3.19834	2.19679	[Pyruvate dehydrogenase (acetyl-transferring)] kinase, mitochondrial (Pyruvate dehydrogenase kinase) (EC 2.7.11.2)	mitochondrial matrix [GO:0005759]; ATP binding [GO:0005524]; pyruvate dehydrogenase (acetyl-transferring) kinase activity [GO:0004740]; glucose metabolic process [GO:0006006]	GO:0004740; GO:0005524; GO:0005759; GO:0006006
W2b12910|c0_g2_i4	0.79473	0.842989	1.86021	1.1901	1.36661	0.96071	1.35527	1.32072	[Pyruvate dehydrogenase (acetyl-transferring)] kinase, mitochondrial (Pyruvate dehydrogenase kinase) (EC 2.7.11.2)	mitochondrial matrix [GO:0005759]; ATP binding [GO:0005524]; pyruvate dehydrogenase (acetyl-transferring) kinase activity [GO:0004740]; glucose metabolic process [GO:0006006]	GO:0004740; GO:0005524; GO:0005759; GO:0006006
W6b7750|c0_g1_i1	1.56929	12.0323	0.514345	0.508979	0.940433	0.84083	0.624937	0	[Pyruvate dehydrogenase (acetyl-transferring)] kinase, mitochondrial (Pyruvate dehydrogenase kinase) (EC 2.7.11.2)	mitochondrial matrix [GO:0005759]; ATP binding [GO:0005524]; pyruvate dehydrogenase (acetyl-transferring) kinase activity [GO:0004740]; glucose metabolic process [GO:0006006]	GO:0004740; GO:0005524; GO:0005759; GO:0006006
Contig3016	35.4497	30.6052	30.946	25.5392	27.8646	28.957	28.1035	30.9272	[Pyruvate dehydrogenase [acetyl-transferring]]-phosphatase 1, mitochondrial (PDP 1) (EC 3.1.3.43) (Protein phosphatase 2C) (Pyruvate dehydrogenase phosphatase catalytic subunit 1) (PDPC 1)	mitochondrial matrix [GO:0005759]; mitochondrion [GO:0005739]; [pyruvate dehydrogenase (lipoamide)] phosphatase activity [GO:0004741]; calcium ion binding [GO:0005509]; magnesium ion binding [GO:0000287]; protein serine/threonine phosphatase activity [GO:0004722]; dephosphorylation [GO:0016311]	GO:0000287; GO:0004722; GO:0004741; GO:0005509; GO:0005739; GO:0005759; GO:0016311
W7b18798|c0_g1_i2	4.32082	7.26797	6.6753	5.30236	6.64275	7.44951	5.9743	8.03785	[Pyruvate dehydrogenase [acetyl-transferring]]-phosphatase 1, mitochondrial (PDP 1) (EC 3.1.3.43) (Protein phosphatase 2C) (Pyruvate dehydrogenase phosphatase catalytic subunit 1) (PDPC 1)	mitochondrial matrix [GO:0005759]; mitochondrion [GO:0005739]; [pyruvate dehydrogenase (lipoamide)] phosphatase activity [GO:0004741]; calcium ion binding [GO:0005509]; magnesium ion binding [GO:0000287]; protein serine/threonine phosphatase activity [GO:0004722]; dephosphorylation [GO:0016311]	GO:0000287; GO:0004722; GO:0004741; GO:0005509; GO:0005739; GO:0005759; GO:0016311
Contig23373	10.2598	7.14463	8.73138	12.4226	10.6507	6.64408	8.93799	6.15945	1-(5-phosphoribosyl)-5-[(5-phosphoribosylamino)methylideneamino] imidazole-4-carboxamide isomerase (EC 5.3.1.16) (Phosphoribosylformimino-5-aminoimidazole carboxamide ribotide isomerase)	cytoplasm [GO:0005737]; 1-(5-phosphoribosyl)-5-[(5-phosphoribosylamino)methylideneamino]imidazole-4-carboxamide isomerase activity [GO:0003949]; histidine biosynthetic process [GO:0000105]	GO:0000105; GO:0003949; GO:0005737
Contig32197	8.0245	6.30698	8.44495	13.0462	8.59308	5.66421	7.24579	4.07603	1-(5-phosphoribosyl)-5-[(5-phosphoribosylamino)methylideneamino] imidazole-4-carboxamide isomerase (EC 5.3.1.16) (Phosphoribosylformimino-5-aminoimidazole carboxamide ribotide isomerase)	cytoplasm [GO:0005737]; 1-(5-phosphoribosyl)-5-[(5-phosphoribosylamino)methylideneamino]imidazole-4-carboxamide isomerase activity [GO:0003949]; histidine biosynthetic process [GO:0000105]	GO:0000105; GO:0003949; GO:0005737
W2b29071|c0_g2_i2	1.80889	0.894931	1.03934	1.23782	0.628294	0.628115	0.674216	0.334929	1-(5-phosphoribosyl)-5-[(5-phosphoribosylamino)methylideneamino] imidazole-4-carboxamide isomerase (EC 5.3.1.16) (Phosphoribosylformimino-5-aminoimidazole carboxamide ribotide isomerase)	cytoplasm [GO:0005737]; 1-(5-phosphoribosyl)-5-[(5-phosphoribosylamino)methylideneamino]imidazole-4-carboxamide isomerase activity [GO:0003949]; histidine biosynthetic process [GO:0000105]	GO:0000105; GO:0003949; GO:0005737
W3d23699|c0_g1_i1	1.54118	0.674429	2.3264	2.22255	1.91603	1.14485	0.603909	0.667103	1-(5-phosphoribosyl)-5-[(5-phosphoribosylamino)methylideneamino] imidazole-4-carboxamide isomerase (EC 5.3.1.16) (Phosphoribosylformimino-5-aminoimidazole carboxamide ribotide isomerase)	cytoplasm [GO:0005737]; 1-(5-phosphoribosyl)-5-[(5-phosphoribosylamino)methylideneamino]imidazole-4-carboxamide isomerase activity [GO:0003949]; histidine biosynthetic process [GO:0000105]	GO:0000105; GO:0003949; GO:0005737
W3d26415|c0_g1_i1	0.466281	0.965351	0.84156	1.38983	0.5442	0.297372	0.777002	0.256514	1-(5-phosphoribosyl)-5-[(5-phosphoribosylamino)methylideneamino] imidazole-4-carboxamide isomerase (EC 5.3.1.16) (Phosphoribosylformimino-5-aminoimidazole carboxamide ribotide isomerase)	cytoplasm [GO:0005737]; 1-(5-phosphoribosyl)-5-[(5-phosphoribosylamino)methylideneamino]imidazole-4-carboxamide isomerase activity [GO:0003949]; histidine biosynthetic process [GO:0000105]	GO:0000105; GO:0003949; GO:0005737
W5c31020|c0_g1_i1	2.81831	1.61834	1.71176	1.67098	1.82733	1.7332	1.42898	0.911133	1-(5-phosphoribosyl)-5-[(5-phosphoribosylamino)methylideneamino] imidazole-4-carboxamide isomerase (EC 5.3.1.16) (Phosphoribosylformimino-5-aminoimidazole carboxamide ribotide isomerase)	cytoplasm [GO:0005737]; 1-(5-phosphoribosyl)-5-[(5-phosphoribosylamino)methylideneamino]imidazole-4-carboxamide isomerase activity [GO:0003949]; histidine biosynthetic process [GO:0000105]	GO:0000105; GO:0003949; GO:0005737
W3d26853|c0_g1_i1	0.48431	0.636077	0.519264	1.41129	1.36865	0.629061	2.11107	0.470662	1-acyl-sn-glycerol-3-phosphate acyltransferase (1-AGP acyltransferase) (1-AGPAT) (EC 2.3.1.51) (Lysophosphatidic acid acyltransferase) (LPAAT)	plasma membrane [GO:0005886]; 1-acylglycerol-3-phosphate O-acyltransferase activity [GO:0003841]; CDP-diacylglycerol biosynthetic process [GO:0016024]; glycerophospholipid biosynthetic process [GO:0046474]	GO:0003841; GO:0005886; GO:0016024; GO:0046474
Contig1455	12.9216	14.9373	9.44611	10.0546	10.2773	12.4942	9.96798	13.4338	1-acyl-sn-glycerol-3-phosphate acyltransferase alpha (EC 2.3.1.51) (1-acylglycerol-3-phosphate O-acyltransferase 1) (1-AGP acyltransferase 1) (1-AGPAT 1) (Lysophosphatidic acid acyltransferase alpha) (LPAAT-alpha)	endoplasmic reticulum membrane [GO:0005789]; integral component of membrane [GO:0016021]; membrane [GO:0016020]; 1-acylglycerol-3-phosphate O-acyltransferase activity [GO:0003841]; CDP-diacylglycerol biosynthetic process [GO:0016024]; phosphatidic acid biosynthetic process [GO:0006654]; positive regulation of cytokine production [GO:0001819]	GO:0001819; GO:0003841; GO:0005789; GO:0006654; GO:0016020; GO:0016021; GO:0016024
Contig25294	19.0397	18.9349	13.1119	12.113	17.2298	28.6621	20.1235	24.9094	1-acyl-sn-glycerol-3-phosphate acyltransferase alpha (EC 2.3.1.51) (1-acylglycerol-3-phosphate O-acyltransferase 1) (1-AGP acyltransferase 1) (1-AGPAT 1) (Lysophosphatidic acid acyltransferase alpha) (LPAAT-alpha) (Protein G15)	endoplasmic reticulum [GO:0005783]; endoplasmic reticulum membrane [GO:0005789]; integral component of membrane [GO:0016021]; membrane [GO:0016020]; 1-acylglycerol-3-phosphate O-acyltransferase activity [GO:0003841]; CDP-diacylglycerol biosynthetic process [GO:0016024]; phosphatidic acid biosynthetic process [GO:0006654]; phospholipid metabolic process [GO:0006644]; positive regulation of cellula…	GO:0001819; GO:0001961; GO:0003841; GO:0005783; GO:0005789; GO:0006644; GO:0006654; GO:0016020; GO:0016021; GO:0016024; GO:0019432; GO:0031325
W1a11875|c0_g1_i1	5.08607	6.87764	3.22105	3.48473	2.56472	7.1699	5.11346	3.93226	1-acyl-sn-glycerol-3-phosphate acyltransferase alpha (EC 2.3.1.51) (1-acylglycerol-3-phosphate O-acyltransferase 1) (1-AGP acyltransferase 1) (1-AGPAT 1) (Lysophosphatidic acid acyltransferase alpha) (LPAAT-alpha) (Protein G15)	endoplasmic reticulum [GO:0005783]; endoplasmic reticulum membrane [GO:0005789]; integral component of membrane [GO:0016021]; membrane [GO:0016020]; 1-acylglycerol-3-phosphate O-acyltransferase activity [GO:0003841]; CDP-diacylglycerol biosynthetic process [GO:0016024]; phosphatidic acid biosynthetic process [GO:0006654]; phospholipid metabolic process [GO:0006644]; positive regulation of cellula…	GO:0001819; GO:0001961; GO:0003841; GO:0005783; GO:0005789; GO:0006644; GO:0006654; GO:0016020; GO:0016021; GO:0016024; GO:0019432; GO:0031325
W6b12355|c0_g1_i2	2.93747	4.71766	3.04082	2.3113	3.65559	5.77679	4.75798	6.56139	1-acyl-sn-glycerol-3-phosphate acyltransferase alpha (EC 2.3.1.51) (1-acylglycerol-3-phosphate O-acyltransferase 1) (1-AGP acyltransferase 1) (1-AGPAT 1) (Lysophosphatidic acid acyltransferase alpha) (LPAAT-alpha) (Protein G15)	endoplasmic reticulum [GO:0005783]; endoplasmic reticulum membrane [GO:0005789]; integral component of membrane [GO:0016021]; membrane [GO:0016020]; 1-acylglycerol-3-phosphate O-acyltransferase activity [GO:0003841]; CDP-diacylglycerol biosynthetic process [GO:0016024]; phosphatidic acid biosynthetic process [GO:0006654]; phospholipid metabolic process [GO:0006644]; positive regulation of cellula…	GO:0001819; GO:0001961; GO:0003841; GO:0005783; GO:0005789; GO:0006644; GO:0006654; GO:0016020; GO:0016021; GO:0016024; GO:0019432; GO:0031325
W6b12355|c0_g1_i3	3.35856	4.06047	2.41591	2.14969	2.9655	5.57881	3.87971	6.30352	1-acyl-sn-glycerol-3-phosphate acyltransferase alpha (EC 2.3.1.51) (1-acylglycerol-3-phosphate O-acyltransferase 1) (1-AGP acyltransferase 1) (1-AGPAT 1) (Lysophosphatidic acid acyltransferase alpha) (LPAAT-alpha) (Protein G15)	endoplasmic reticulum [GO:0005783]; endoplasmic reticulum membrane [GO:0005789]; integral component of membrane [GO:0016021]; membrane [GO:0016020]; 1-acylglycerol-3-phosphate O-acyltransferase activity [GO:0003841]; CDP-diacylglycerol biosynthetic process [GO:0016024]; phosphatidic acid biosynthetic process [GO:0006654]; phospholipid metabolic process [GO:0006644]; positive regulation of cellula…	GO:0001819; GO:0001961; GO:0003841; GO:0005783; GO:0005789; GO:0006644; GO:0006654; GO:0016020; GO:0016021; GO:0016024; GO:0019432; GO:0031325
Contig25102	1.78551	3.70769	8.54337	9.89872	8.09328	7.91097	7.03707	5.12848	1-acyl-sn-glycerol-3-phosphate acyltransferase delta (EC 2.3.1.51) (1-acylglycerol-3-phosphate O-acyltransferase 4) (1-AGP acyltransferase 4) (1-AGPAT 4) (Lysophosphatidic acid acyltransferase delta) (LPAAT-delta)	integral component of membrane [GO:0016021]; 1-acylglycerol-3-phosphate O-acyltransferase activity [GO:0003841]; CDP-diacylglycerol biosynthetic process [GO:0016024]	GO:0003841; GO:0016021; GO:0016024
Contig41374	6.10295	14.5311	11.584	9.3665	10.5055	10.718	12.7368	14.279	1-acyl-sn-glycerol-3-phosphate acyltransferase delta (EC 2.3.1.51) (1-acylglycerol-3-phosphate O-acyltransferase 4) (1-AGP acyltransferase 4) (1-AGPAT 4) (Lysophosphatidic acid acyltransferase delta) (LPAAT-delta)	integral component of membrane [GO:0016021]; 1-acylglycerol-3-phosphate O-acyltransferase activity [GO:0003841]; CDP-diacylglycerol biosynthetic process [GO:0016024]	GO:0003841; GO:0016021; GO:0016024
W3d1537|c0_g1_i1	0.823692	2.50821	1.93773	2.46725	1.95585	2.11772	2.42372	2.70398	1-acyl-sn-glycerol-3-phosphate acyltransferase delta (EC 2.3.1.51) (1-acylglycerol-3-phosphate O-acyltransferase 4) (1-AGP acyltransferase 4) (1-AGPAT 4) (Lysophosphatidic acid acyltransferase delta) (LPAAT-delta)	integral component of membrane [GO:0016021]; 1-acylglycerol-3-phosphate O-acyltransferase activity [GO:0003841]; CDP-diacylglycerol biosynthetic process [GO:0016024]	GO:0003841; GO:0016021; GO:0016024
Contig30937	6.00227	10.1978	3.625	6.47617	5.70038	5.5816	7.15082	3.85106	1-acyl-sn-glycerol-3-phosphate acyltransferase gamma (EC 2.3.1.51) (1-acylglycerol-3-phosphate O-acyltransferase 3) (1-AGP acyltransferase 3) (1-AGPAT 3) (Lysophosphatidic acid acyltransferase gamma) (LPAAT-gamma)	endoplasmic reticulum [GO:0005783]; endoplasmic reticulum membrane [GO:0005789]; Golgi membrane [GO:0000139]; integral component of membrane [GO:0016021]; membrane [GO:0016020]; nuclear envelope [GO:0005635]; plasma membrane [GO:0005886]; 1-acylglycerol-3-phosphate O-acyltransferase activity [GO:0003841]; CDP-diacylglycerol biosynthetic process [GO:0016024]; phosphatidic acid biosynthetic process…	GO:0000139; GO:0003841; GO:0005635; GO:0005783; GO:0005789; GO:0005886; GO:0006654; GO:0008654; GO:0016020; GO:0016021; GO:0016024; GO:0019432
W6b5728|c0_g1_i1	5.45385	1.27309	1.07091	1.69305	1.27446	1.87328	3.02537	0.551844	1-aminocyclopropane-1-carboxylate deaminase (ACC deaminase) (ACCD) (EC 3.5.99.7)	1-aminocyclopropane-1-carboxylate deaminase activity [GO:0008660]; pyridoxal phosphate binding [GO:0030170]; 1-aminocyclopropane-1-carboxylate metabolic process [GO:0018871]; amine catabolic process [GO:0009310]	GO:0008660; GO:0009310; GO:0018871; GO:0030170
Contig42114	1.62603	1.10979	2.99348	3.55334	7.01572	8.16766	8.49218	14.2941	1-aminocyclopropane-1-carboxylate oxidase 3 (ACC oxidase 3) (EC 1.14.17.4) (Ethylene-forming enzyme) (EFE)	1-aminocyclopropane-1-carboxylate oxidase activity [GO:0009815]; L-ascorbic acid binding [GO:0031418]; metal ion binding [GO:0046872]; ethylene biosynthetic process [GO:0009693]; fruit ripening [GO:0009835]	GO:0009693; GO:0009815; GO:0009835; GO:0031418; GO:0046872
Contig39598	2.69559	1.73825	3.5063	2.0262	1.18097	1.58445	1.19848	1.72837	1-aminocyclopropane-1-carboxylate synthase (ACC synthase) (EC 4.4.1.14) (S-adenosyl-L-methionine methylthioadenosine-lyase)	1-aminocyclopropane-1-carboxylate synthase activity [GO:0016847]; pyridoxal phosphate binding [GO:0030170]; ethylene biosynthetic process [GO:0009693]; fruit ripening [GO:0009835]	GO:0009693; GO:0009835; GO:0016847; GO:0030170
Contig22275	2.32621	2.52171	2.32302	2.91341	3.73013	5.44659	4.94228	9.64751	1-deoxy-11-beta-hydroxypentalenate dehydrogenase (EC 1.1.1.340) (Neopentalenolactone biosynthesis protein F)	oxidoreductase activity, acting on the CH-OH group of donors, NAD or NADP as acceptor [GO:0016616]; antibiotic biosynthetic process [GO:0017000]; lactone biosynthetic process [GO:1901336]; oxidation-reduction process [GO:0055114]	GO:0016616; GO:0017000; GO:0055114; GO:1901336
W5c14584|c0_g1_i4	0.675991	0.315661	0.446474	0.883641	0.667144	1.53221	0.91181	1.29944	1-deoxy-11-beta-hydroxypentalenate dehydrogenase (EC 1.1.1.340) (Neopentalenolactone biosynthesis protein F)	oxidoreductase activity, acting on the CH-OH group of donors, NAD or NADP as acceptor [GO:0016616]; antibiotic biosynthetic process [GO:0017000]; lactone biosynthetic process [GO:1901336]; oxidation-reduction process [GO:0055114]	GO:0016616; GO:0017000; GO:0055114; GO:1901336
Contig507	2.11976	1.36262	1.00228	1.03359	0.629379	0.902491	1.2896	0.530081	1-deoxy-D-xylulose 5-phosphate reductoisomerase (DXP reductoisomerase) (EC 1.1.1.267) (1-deoxyxylulose-5-phosphate reductoisomerase) (2-C-methyl-D-erythritol 4-phosphate synthase)	1-deoxy-D-xylulose-5-phosphate reductoisomerase activity [GO:0030604]; metal ion binding [GO:0046872]; NADPH binding [GO:0070402]; isopentenyl diphosphate biosynthetic process, methylerythritol 4-phosphate pathway [GO:0019288]; terpenoid biosynthetic process [GO:0016114]	GO:0016114; GO:0019288; GO:0030604; GO:0046872; GO:0070402
Contig9783	1.05637	1.55898	1.15345	0.985321	0.873445	0.971497	0.905946	0.618966	1-deoxy-D-xylulose 5-phosphate reductoisomerase (DXP reductoisomerase) (EC 1.1.1.267) (1-deoxyxylulose-5-phosphate reductoisomerase) (2-C-methyl-D-erythritol 4-phosphate synthase)	1-deoxy-D-xylulose-5-phosphate reductoisomerase activity [GO:0030604]; metal ion binding [GO:0046872]; NADPH binding [GO:0070402]; isopentenyl diphosphate biosynthetic process, methylerythritol 4-phosphate pathway [GO:0019288]; terpenoid biosynthetic process [GO:0016114]	GO:0016114; GO:0019288; GO:0030604; GO:0046872; GO:0070402
W2b24478|c1_g3_i1	1.09767	0.951755	1.88048	0.813522	1.12357	0.668351	1.13812	0.42251	1-deoxy-D-xylulose 5-phosphate reductoisomerase (DXP reductoisomerase) (EC 1.1.1.267) (1-deoxyxylulose-5-phosphate reductoisomerase) (2-C-methyl-D-erythritol 4-phosphate synthase)	1-deoxy-D-xylulose-5-phosphate reductoisomerase activity [GO:0030604]; metal ion binding [GO:0046872]; NADPH binding [GO:0070402]; isopentenyl diphosphate biosynthetic process, methylerythritol 4-phosphate pathway [GO:0019288]; terpenoid biosynthetic process [GO:0016114]	GO:0016114; GO:0019288; GO:0030604; GO:0046872; GO:0070402
W2b5198|c0_g1_i1	6.94258	4.06397	2.46632	2.29115	1.01808	0.986198	2.35907	2.95468	1-deoxy-D-xylulose 5-phosphate reductoisomerase (DXP reductoisomerase) (EC 1.1.1.267) (1-deoxyxylulose-5-phosphate reductoisomerase) (2-C-methyl-D-erythritol 4-phosphate synthase)	1-deoxy-D-xylulose-5-phosphate reductoisomerase activity [GO:0030604]; metal ion binding [GO:0046872]; NADPH binding [GO:0070402]; isopentenyl diphosphate biosynthetic process, methylerythritol 4-phosphate pathway [GO:0019288]; terpenoid biosynthetic process [GO:0016114]	GO:0016114; GO:0019288; GO:0030604; GO:0046872; GO:0070402
W2b8555|c0_g1_i1	1.45167	0.845202	1.3465	1.49174	3.0179	3.33899	2.7814	5.82121	1-deoxy-D-xylulose 5-phosphate reductoisomerase (DXP reductoisomerase) (EC 1.1.1.267) (1-deoxyxylulose-5-phosphate reductoisomerase) (2-C-methyl-D-erythritol 4-phosphate synthase)	1-deoxy-D-xylulose-5-phosphate reductoisomerase activity [GO:0030604]; metal ion binding [GO:0046872]; NADPH binding [GO:0070402]; isopentenyl diphosphate biosynthetic process, methylerythritol 4-phosphate pathway [GO:0019288]; terpenoid biosynthetic process [GO:0016114]	GO:0016114; GO:0019288; GO:0030604; GO:0046872; GO:0070402
W5c17413|c0_g2_i1	0.503535	1.46932	1.18656	0.86719	0.80632	1.93995	1.09298	2.50794	1-deoxy-D-xylulose 5-phosphate reductoisomerase (DXP reductoisomerase) (EC 1.1.1.267) (1-deoxyxylulose-5-phosphate reductoisomerase) (2-C-methyl-D-erythritol 4-phosphate synthase)	1-deoxy-D-xylulose-5-phosphate reductoisomerase activity [GO:0030604]; metal ion binding [GO:0046872]; NADPH binding [GO:0070402]; isopentenyl diphosphate biosynthetic process, methylerythritol 4-phosphate pathway [GO:0019288]; terpenoid biosynthetic process [GO:0016114]	GO:0016114; GO:0019288; GO:0030604; GO:0046872; GO:0070402
W5c8699|c0_g2_i1	18.0742	10.0594	9.46282	9.82471	5.53745	6.23279	8.42673	4.94788	1-deoxy-D-xylulose 5-phosphate reductoisomerase (DXP reductoisomerase) (EC 1.1.1.267) (1-deoxyxylulose-5-phosphate reductoisomerase) (2-C-methyl-D-erythritol 4-phosphate synthase)	1-deoxy-D-xylulose-5-phosphate reductoisomerase activity [GO:0030604]; metal ion binding [GO:0046872]; NADPH binding [GO:0070402]; isopentenyl diphosphate biosynthetic process, methylerythritol 4-phosphate pathway [GO:0019288]; terpenoid biosynthetic process [GO:0016114]	GO:0016114; GO:0019288; GO:0030604; GO:0046872; GO:0070402
W7b4665|c0_g1_i8	0.603472	0.348168	0.254359	0.643276	0.613207	0.876237	0.688828	1.73729	1-deoxy-D-xylulose 5-phosphate reductoisomerase (DXP reductoisomerase) (EC 1.1.1.267) (1-deoxyxylulose-5-phosphate reductoisomerase) (2-C-methyl-D-erythritol 4-phosphate synthase)	1-deoxy-D-xylulose-5-phosphate reductoisomerase activity [GO:0030604]; metal ion binding [GO:0046872]; NADPH binding [GO:0070402]; isopentenyl diphosphate biosynthetic process, methylerythritol 4-phosphate pathway [GO:0019288]; terpenoid biosynthetic process [GO:0016114]	GO:0016114; GO:0019288; GO:0030604; GO:0046872; GO:0070402
Contig26130	0.70663	0.350354	0.28774	1.50093	1.87812	1.95448	1.88622	1.33475	1-deoxy-D-xylulose-5-phosphate synthase (EC 2.2.1.7) (1-deoxyxylulose-5-phosphate synthase) (DXP synthase) (DXPS)	1-deoxy-D-xylulose-5-phosphate synthase activity [GO:0008661]; magnesium ion binding [GO:0000287]; thiamine pyrophosphate binding [GO:0030976]; 1-deoxy-D-xylulose 5-phosphate biosynthetic process [GO:0052865]; terpenoid biosynthetic process [GO:0016114]; thiamine biosynthetic process [GO:0009228]	GO:0000287; GO:0008661; GO:0009228; GO:0016114; GO:0030976; GO:0052865
Contig32296	4.79588	5.84478	4.11241	5.04078	6.82792	8.73475	10.1546	12.3399	1-deoxy-D-xylulose-5-phosphate synthase (EC 2.2.1.7) (1-deoxyxylulose-5-phosphate synthase) (DXP synthase) (DXPS)	1-deoxy-D-xylulose-5-phosphate synthase activity [GO:0008661]; magnesium ion binding [GO:0000287]; thiamine pyrophosphate binding [GO:0030976]; 1-deoxy-D-xylulose 5-phosphate biosynthetic process [GO:0052865]; terpenoid biosynthetic process [GO:0016114]; thiamine biosynthetic process [GO:0009228]	GO:0000287; GO:0008661; GO:0009228; GO:0016114; GO:0030976; GO:0052865
Contig43254	1.49979	2.30421	1.61463	1.7504	2.4986	2.8122	2.72857	3.28008	1-deoxy-D-xylulose-5-phosphate synthase (EC 2.2.1.7) (1-deoxyxylulose-5-phosphate synthase) (DXP synthase) (DXPS)	1-deoxy-D-xylulose-5-phosphate synthase activity [GO:0008661]; magnesium ion binding [GO:0000287]; thiamine pyrophosphate binding [GO:0030976]; 1-deoxy-D-xylulose 5-phosphate biosynthetic process [GO:0052865]; terpenoid biosynthetic process [GO:0016114]; thiamine biosynthetic process [GO:0009228]	GO:0000287; GO:0008661; GO:0009228; GO:0016114; GO:0030976; GO:0052865
W1a11633|c0_g1_i2	0.258902	1.52985	0.789471	0.598157	0.915267	0.461643	0.20421	0.211703	1-deoxy-D-xylulose-5-phosphate synthase (EC 2.2.1.7) (1-deoxyxylulose-5-phosphate synthase) (DXP synthase) (DXPS)	1-deoxy-D-xylulose-5-phosphate synthase activity [GO:0008661]; magnesium ion binding [GO:0000287]; thiamine pyrophosphate binding [GO:0030976]; 1-deoxy-D-xylulose 5-phosphate biosynthetic process [GO:0052865]; terpenoid biosynthetic process [GO:0016114]; thiamine biosynthetic process [GO:0009228]	GO:0000287; GO:0008661; GO:0009228; GO:0016114; GO:0030976; GO:0052865
W1a14590|c0_g2_i1	1.16999	3.83506	1.79998	0.466794	0.645864	1.16436	0.360068	0.15653	1-deoxy-D-xylulose-5-phosphate synthase (EC 2.2.1.7) (1-deoxyxylulose-5-phosphate synthase) (DXP synthase) (DXPS)	1-deoxy-D-xylulose-5-phosphate synthase activity [GO:0008661]; magnesium ion binding [GO:0000287]; thiamine pyrophosphate binding [GO:0030976]; 1-deoxy-D-xylulose 5-phosphate biosynthetic process [GO:0052865]; terpenoid biosynthetic process [GO:0016114]; thiamine biosynthetic process [GO:0009228]	GO:0000287; GO:0008661; GO:0009228; GO:0016114; GO:0030976; GO:0052865
W1a2783|c0_g1_i2	3.79833	7.4996	6.13965	3.03454	1.95406	2.01267	1.84952	2.21805	1-deoxy-D-xylulose-5-phosphate synthase (EC 2.2.1.7) (1-deoxyxylulose-5-phosphate synthase) (DXP synthase) (DXPS)	1-deoxy-D-xylulose-5-phosphate synthase activity [GO:0008661]; magnesium ion binding [GO:0000287]; thiamine pyrophosphate binding [GO:0030976]; 1-deoxy-D-xylulose 5-phosphate biosynthetic process [GO:0052865]; terpenoid biosynthetic process [GO:0016114]; thiamine biosynthetic process [GO:0009228]	GO:0000287; GO:0008661; GO:0009228; GO:0016114; GO:0030976; GO:0052865
W2b10402|c0_g1_i1	0.340642	0.0466555	3.09382	0.440232	0.940293	1.16336	1.50056	1.52587	1-deoxy-D-xylulose-5-phosphate synthase (EC 2.2.1.7) (1-deoxyxylulose-5-phosphate synthase) (DXP synthase) (DXPS)	1-deoxy-D-xylulose-5-phosphate synthase activity [GO:0008661]; magnesium ion binding [GO:0000287]; thiamine pyrophosphate binding [GO:0030976]; 1-deoxy-D-xylulose 5-phosphate biosynthetic process [GO:0052865]; terpenoid biosynthetic process [GO:0016114]; thiamine biosynthetic process [GO:0009228]	GO:0000287; GO:0008661; GO:0009228; GO:0016114; GO:0030976; GO:0052865
W2b10402|c0_g2_i1	2.36439	0.41174	1.79718	1.64271	1.54183	1.10231	3.05161	1.12794	1-deoxy-D-xylulose-5-phosphate synthase (EC 2.2.1.7) (1-deoxyxylulose-5-phosphate synthase) (DXP synthase) (DXPS)	1-deoxy-D-xylulose-5-phosphate synthase activity [GO:0008661]; magnesium ion binding [GO:0000287]; thiamine pyrophosphate binding [GO:0030976]; 1-deoxy-D-xylulose 5-phosphate biosynthetic process [GO:0052865]; terpenoid biosynthetic process [GO:0016114]; thiamine biosynthetic process [GO:0009228]	GO:0000287; GO:0008661; GO:0009228; GO:0016114; GO:0030976; GO:0052865
W2b2420|c0_g2_i1	0.235172	0.164558	1.5486	0.876004	0.598084	0.367722	0.239638	1.03796	1-deoxy-D-xylulose-5-phosphate synthase (EC 2.2.1.7) (1-deoxyxylulose-5-phosphate synthase) (DXP synthase) (DXPS)	1-deoxy-D-xylulose-5-phosphate synthase activity [GO:0008661]; magnesium ion binding [GO:0000287]; thiamine pyrophosphate binding [GO:0030976]; 1-deoxy-D-xylulose 5-phosphate biosynthetic process [GO:0052865]; terpenoid biosynthetic process [GO:0016114]; thiamine biosynthetic process [GO:0009228]	GO:0000287; GO:0008661; GO:0009228; GO:0016114; GO:0030976; GO:0052865
W4a13286|c1_g1_i3	0.824167	0.56374	0.884408	1.16757	1.31453	0.765415	1.04872	0.706665	1-deoxy-D-xylulose-5-phosphate synthase (EC 2.2.1.7) (1-deoxyxylulose-5-phosphate synthase) (DXP synthase) (DXPS)	1-deoxy-D-xylulose-5-phosphate synthase activity [GO:0008661]; magnesium ion binding [GO:0000287]; thiamine pyrophosphate binding [GO:0030976]; 1-deoxy-D-xylulose 5-phosphate biosynthetic process [GO:0052865]; terpenoid biosynthetic process [GO:0016114]; thiamine biosynthetic process [GO:0009228]	GO:0000287; GO:0008661; GO:0009228; GO:0016114; GO:0030976; GO:0052865
W4a4920|c1_g2_i3	0.210358	0.581289	0.473735	0.723077	1.63482	0.211394	0.396695	0.544202	1-deoxy-D-xylulose-5-phosphate synthase (EC 2.2.1.7) (1-deoxyxylulose-5-phosphate synthase) (DXP synthase) (DXPS)	1-deoxy-D-xylulose-5-phosphate synthase activity [GO:0008661]; magnesium ion binding [GO:0000287]; thiamine pyrophosphate binding [GO:0030976]; 1-deoxy-D-xylulose 5-phosphate biosynthetic process [GO:0052865]; terpenoid biosynthetic process [GO:0016114]; thiamine biosynthetic process [GO:0009228]	GO:0000287; GO:0008661; GO:0009228; GO:0016114; GO:0030976; GO:0052865
W7b23543|c2_g1_i2	0.321556	0.455182	0.663603	0.459951	0.665667	1.17589	0.716134	2.413	1-deoxy-D-xylulose-5-phosphate synthase (EC 2.2.1.7) (1-deoxyxylulose-5-phosphate synthase) (DXP synthase) (DXPS)	1-deoxy-D-xylulose-5-phosphate synthase activity [GO:0008661]; magnesium ion binding [GO:0000287]; thiamine pyrophosphate binding [GO:0030976]; 1-deoxy-D-xylulose 5-phosphate biosynthetic process [GO:0052865]; terpenoid biosynthetic process [GO:0016114]; thiamine biosynthetic process [GO:0009228]	GO:0000287; GO:0008661; GO:0009228; GO:0016114; GO:0030976; GO:0052865
Contig23892	10.1251	12.6885	15.0316	13.0872	10.8937	10.6189	12.914	14.7293	1-deoxy-D-xylulose-5-phosphate synthase 1 (EC 2.2.1.7) (1-deoxyxylulose-5-phosphate synthase 1) (DXP synthase 1) (DXPS 1)	1-deoxy-D-xylulose-5-phosphate synthase activity [GO:0008661]; magnesium ion binding [GO:0000287]; thiamine pyrophosphate binding [GO:0030976]; 1-deoxy-D-xylulose 5-phosphate biosynthetic process [GO:0052865]; terpenoid biosynthetic process [GO:0016114]; thiamine biosynthetic process [GO:0009228]	GO:0000287; GO:0008661; GO:0009228; GO:0016114; GO:0030976; GO:0052865
Contig42737	5.54853	2.24986	6.80277	8.96948	9.95598	13.9018	9.54434	12.0024	1-deoxypentalenic acid 11-beta-hydroxylase (EC 1.14.11.35) (Neopentalenolactone biosynthesis protein H)	iron ion binding [GO:0005506]; L-ascorbic acid binding [GO:0031418]; oxidoreductase activity, acting on paired donors, with incorporation or reduction of molecular oxygen, 2-oxoglutarate as one donor, and incorporation of one atom each of oxygen into both donors [GO:0016706]; antibiotic biosynthetic process [GO:0017000]; lactone biosynthetic process [GO:1901336]; oxidation-reduction process [GO:0…	GO:0005506; GO:0016706; GO:0017000; GO:0031418; GO:0055114; GO:1901336
Contig7670	2.5193	0.130773	0.710063	0.870181	0.640563	0.548641	0.295263	0.275923	1-deoxypentalenic acid 11-beta-hydroxylase (EC 1.14.11.35) (Pentalenolactone biosynthesis protein H)	dioxygenase activity [GO:0051213]; L-ascorbic acid binding [GO:0031418]; metal ion binding [GO:0046872]; antibiotic biosynthetic process [GO:0017000]	GO:0017000; GO:0031418; GO:0046872; GO:0051213
Contig39513	8.39461	6.87083	6.35441	6.23117	6.41546	8.07005	7.75949	11.164	1-phosphatidylinositol 3-phosphate 5-kinase (Phosphatidylinositol 3-phosphate 5-kinase) (EC 2.7.1.150) (FYVE finger-containing phosphoinositide kinase) (PIKfyve) (Phosphatidylinositol 3-phosphate 5-kinase type III) (PIPkin-III) (Type III PIP kinase)	cell-cell junction [GO:0005911]; cytoplasmic vesicle [GO:0031410]; cytosol [GO:0005829]; early endosome membrane [GO:0031901]; endosome membrane [GO:0010008]; Golgi membrane [GO:0000139]; late endosome membrane [GO:0031902]; membrane raft [GO:0045121]; perinuclear region of cytoplasm [GO:0048471]; vesicle membrane [GO:0012506]; 1-phosphatidylinositol-3-phosphate 5-kinase activity [GO:0000285]; 1-…	GO:0000139; GO:0000285; GO:0005524; GO:0005829; GO:0005911; GO:0006661; GO:0008270; GO:0010008; GO:0012506; GO:0016308; GO:0031410; GO:0031901; GO:0031902; GO:0032288; GO:0034504; GO:0035556; GO:0042147; GO:0043813; GO:0045121; GO:0048471; GO:1904562; GO:2000785
W0d9420|c0_g1_i1	15.086	98.829	7.39722	0.992152	1.12508	1.33117	0.705492	0.853639	1-phosphatidylinositol 3-phosphate 5-kinase (Phosphatidylinositol 3-phosphate 5-kinase) (EC 2.7.1.150) (FYVE finger-containing phosphoinositide kinase) (PIKfyve) (Phosphatidylinositol 3-phosphate 5-kinase type III) (PIPkin-III) (Type III PIP kinase) (p235)	cell-cell junction [GO:0005911]; cytoplasmic vesicle [GO:0031410]; cytoplasmic vesicle membrane [GO:0030659]; cytosol [GO:0005829]; early endosome membrane [GO:0031901]; endosome membrane [GO:0010008]; Golgi membrane [GO:0000139]; late endosome membrane [GO:0031902]; membrane raft [GO:0045121]; perinuclear region of cytoplasm [GO:0048471]; vesicle membrane [GO:0012506]; 1-phosphatidylinositol-3-p…	GO:0000139; GO:0000285; GO:0005524; GO:0005829; GO:0005911; GO:0008270; GO:0010008; GO:0012506; GO:0016308; GO:0030659; GO:0031410; GO:0031901; GO:0031902; GO:0032288; GO:0034504; GO:0035556; GO:0042147; GO:0045121; GO:0048471; GO:0052810; GO:2000785
W0d9420|c0_g1_i2	2.97615	24.5512	3.5483	0.599645	0.818538	1.12914	2.65637	0.319175	1-phosphatidylinositol 3-phosphate 5-kinase (Phosphatidylinositol 3-phosphate 5-kinase) (EC 2.7.1.150) (FYVE finger-containing phosphoinositide kinase) (PIKfyve) (Phosphatidylinositol 3-phosphate 5-kinase type III) (PIPkin-III) (Type III PIP kinase) (p235)	cell-cell junction [GO:0005911]; cytoplasmic vesicle [GO:0031410]; cytoplasmic vesicle membrane [GO:0030659]; cytosol [GO:0005829]; early endosome membrane [GO:0031901]; endosome membrane [GO:0010008]; Golgi membrane [GO:0000139]; late endosome membrane [GO:0031902]; membrane raft [GO:0045121]; perinuclear region of cytoplasm [GO:0048471]; vesicle membrane [GO:0012506]; 1-phosphatidylinositol-3-p…	GO:0000139; GO:0000285; GO:0005524; GO:0005829; GO:0005911; GO:0008270; GO:0010008; GO:0012506; GO:0016308; GO:0030659; GO:0031410; GO:0031901; GO:0031902; GO:0032288; GO:0034504; GO:0035556; GO:0042147; GO:0045121; GO:0048471; GO:0052810; GO:2000785
W0d9420|c0_g1_i6	15.367	86.9202	8.26416	1.3045	1.3892	1.44646	2.02012	1.08712	1-phosphatidylinositol 3-phosphate 5-kinase (Phosphatidylinositol 3-phosphate 5-kinase) (EC 2.7.1.150) (FYVE finger-containing phosphoinositide kinase) (PIKfyve) (Phosphatidylinositol 3-phosphate 5-kinase type III) (PIPkin-III) (Type III PIP kinase) (p235)	cell-cell junction [GO:0005911]; cytoplasmic vesicle [GO:0031410]; cytoplasmic vesicle membrane [GO:0030659]; cytosol [GO:0005829]; early endosome membrane [GO:0031901]; endosome membrane [GO:0010008]; Golgi membrane [GO:0000139]; late endosome membrane [GO:0031902]; membrane raft [GO:0045121]; perinuclear region of cytoplasm [GO:0048471]; vesicle membrane [GO:0012506]; 1-phosphatidylinositol-3-p…	GO:0000139; GO:0000285; GO:0005524; GO:0005829; GO:0005911; GO:0008270; GO:0010008; GO:0012506; GO:0016308; GO:0030659; GO:0031410; GO:0031901; GO:0031902; GO:0032288; GO:0034504; GO:0035556; GO:0042147; GO:0045121; GO:0048471; GO:0052810; GO:2000785
Contig12096	0.564333	0.385707	1.10307	1.32389	0.910571	0.735387	0.817859	0.996459	1-phosphatidylinositol 4,5-bisphosphate phosphodiesterase (EC 3.1.4.11) (No receptor potential A protein) (Phosphoinositide phospholipase C)	inaD signaling complex [GO:0016027]; intracellular [GO:0005622]; rhabdomere [GO:0016028]; calcium ion binding [GO:0005509]; GTPase activator activity [GO:0005096]; phosphatidylinositol phospholipase C activity [GO:0004435]; phospholipase C activity [GO:0004629]; signal transducer activity [GO:0004871]; adult locomotory behavior [GO:0008344]; calcium-mediated signaling [GO:0019722]; deactivation o…	GO:0001580; GO:0002385; GO:0004435; GO:0004629; GO:0004871; GO:0005096; GO:0005509; GO:0005622; GO:0006644; GO:0006651; GO:0007601; GO:0007602; GO:0008344; GO:0008377; GO:0008654; GO:0009649; GO:0016027; GO:0016028; GO:0016042; GO:0016056; GO:0016059; GO:0019722; GO:0043052; GO:0043153; GO:0045494; GO:0046488; GO:0046673; GO:0051482; GO:2000370
Contig15970	0.408583	0.365667	0.592008	1.09643	0.56255	0.605097	0.584689	0.84187	1-phosphatidylinositol 4,5-bisphosphate phosphodiesterase (EC 3.1.4.11) (No receptor potential A protein) (Phosphoinositide phospholipase C)	inaD signaling complex [GO:0016027]; intracellular [GO:0005622]; rhabdomere [GO:0016028]; calcium ion binding [GO:0005509]; GTPase activator activity [GO:0005096]; phosphatidylinositol phospholipase C activity [GO:0004435]; phospholipase C activity [GO:0004629]; signal transducer activity [GO:0004871]; adult locomotory behavior [GO:0008344]; calcium-mediated signaling [GO:0019722]; deactivation o…	GO:0001580; GO:0002385; GO:0004435; GO:0004629; GO:0004871; GO:0005096; GO:0005509; GO:0005622; GO:0006644; GO:0006651; GO:0007601; GO:0007602; GO:0008344; GO:0008377; GO:0008654; GO:0009649; GO:0016027; GO:0016028; GO:0016042; GO:0016056; GO:0016059; GO:0019722; GO:0043052; GO:0043153; GO:0045494; GO:0046488; GO:0046673; GO:0051482; GO:2000370
W0d468|c0_g1_i1	2.35738	0.956537	0.635047	0.4383	0.493411	0.41026	0.524825	0.512872	1-phosphatidylinositol 4,5-bisphosphate phosphodiesterase (EC 3.1.4.11) (No receptor potential A protein) (Phosphoinositide phospholipase C)	inaD signaling complex [GO:0016027]; intracellular [GO:0005622]; rhabdomere [GO:0016028]; calcium ion binding [GO:0005509]; GTPase activator activity [GO:0005096]; phosphatidylinositol phospholipase C activity [GO:0004435]; phospholipase C activity [GO:0004629]; signal transducer activity [GO:0004871]; adult locomotory behavior [GO:0008344]; calcium-mediated signaling [GO:0019722]; deactivation o…	GO:0001580; GO:0002385; GO:0004435; GO:0004629; GO:0004871; GO:0005096; GO:0005509; GO:0005622; GO:0006644; GO:0006651; GO:0007601; GO:0007602; GO:0008344; GO:0008377; GO:0008654; GO:0009649; GO:0016027; GO:0016028; GO:0016042; GO:0016056; GO:0016059; GO:0019722; GO:0043052; GO:0043153; GO:0045494; GO:0046488; GO:0046673; GO:0051482; GO:2000370
Contig12289	3.27979	5.99601	5.09861	5.53047	3.81868	3.82849	4.04283	3.4788	1-phosphatidylinositol 4,5-bisphosphate phosphodiesterase beta-2 (EC 3.1.4.11) (Phosphoinositide phospholipase C-beta-2) (Phospholipase C-beta-2) (PLC-beta-2)	cytosol [GO:0005829]; calcium ion binding [GO:0005509]; phosphatidylinositol phospholipase C activity [GO:0004435]; phospholipase C activity [GO:0004629]; signal transducer activity [GO:0004871]; activation of phospholipase C activity [GO:0007202]; inositol phosphate metabolic process [GO:0043647]; intracellular signal transduction [GO:0035556]; lipid catabolic process [GO:0016042]; phospholipid …	GO:0004435; GO:0004629; GO:0004871; GO:0005509; GO:0005829; GO:0006644; GO:0007202; GO:0007223; GO:0016042; GO:0035556; GO:0043647; GO:0050913
Contig44286	0.549026	0.535148	0.458541	0.510603	0.490913	1.21422	1.14744	2.47555	1-phosphatidylinositol 4,5-bisphosphate phosphodiesterase delta-1 (EC 3.1.4.11) (Phosphoinositide phospholipase C-delta-1) (Phospholipase C-III) (PLC-III) (Phospholipase C-delta-1) (PLC-delta-1)	cytoplasm [GO:0005737]; cytosol [GO:0005829]; extracellular exosome [GO:0070062]; plasma membrane [GO:0005886]; calcium ion binding [GO:0005509]; GTPase activating protein binding [GO:0032794]; phosphatidic acid binding [GO:0070300]; phosphatidylinositol phosphate binding [GO:1901981]; phosphatidylinositol phospholipase C activity [GO:0004435]; phosphatidylserine binding [GO:0001786]; signal tran…	GO:0001525; GO:0001786; GO:0004435; GO:0004871; GO:0005509; GO:0005737; GO:0005829; GO:0005886; GO:0006644; GO:0016042; GO:0032794; GO:0035556; GO:0042127; GO:0043647; GO:0060716; GO:0070062; GO:0070300; GO:1901981
W4a20075|c0_g1_i1	0.115001	0.281541	0.860336	1.01871	1.308	0.418951	0.77071	0.526252	1-phosphatidylinositol 4,5-bisphosphate phosphodiesterase delta-1 (EC 3.1.4.11) (Phosphoinositide phospholipase C-delta-1) (Phospholipase C-III) (PLC-III) (Phospholipase C-delta-1) (PLC-delta-1)	cytosol [GO:0005829]; membrane [GO:0016020]; membrane raft [GO:0045121]; mitochondrial membrane [GO:0031966]; nucleus [GO:0005634]; calcium ion binding [GO:0005509]; phosphatidylinositol phospholipase C activity [GO:0004435]; phosphatidylinositol-4,5-bisphosphate binding [GO:0005546]; phospholipid binding [GO:0005543]; signal transducer activity [GO:0004871]; G-protein coupled receptor signaling …	GO:0004435; GO:0004871; GO:0005509; GO:0005543; GO:0005546; GO:0005634; GO:0005829; GO:0007186; GO:0010044; GO:0010243; GO:0010701; GO:0016020; GO:0016042; GO:0031966; GO:0032962; GO:0034696; GO:0035556; GO:0043434; GO:0045121; GO:0051480; GO:0051482; GO:0051592; GO:0055093; GO:1900274
Contig22164	1.3894	1.30562	1.16915	2.34509	2.35389	3.45233	1.40139	0.788964	1-phosphatidylinositol 4,5-bisphosphate phosphodiesterase delta-3 (EC 3.1.4.11) (Phosphoinositide phospholipase C-delta-3) (Phospholipase C-delta-3) (PLC-delta-3)	cleavage furrow [GO:0032154]; cytosol [GO:0005829]; plasma membrane [GO:0005886]; metal ion binding [GO:0046872]; phosphatidylinositol phospholipase C activity [GO:0004435]; signal transducer activity [GO:0004871]; angiogenesis [GO:0001525]; inositol phosphate metabolic process [GO:0043647]; intracellular signal transduction [GO:0035556]; labyrinthine layer blood vessel development [GO:0060716]; …	GO:0001525; GO:0004435; GO:0004871; GO:0005829; GO:0005886; GO:0016042; GO:0032154; GO:0035556; GO:0042127; GO:0043647; GO:0046872; GO:0060716
Contig26367	0.670798	0.159407	1.32683	4.01143	2.5109	1.65621	2.03088	0.872523	1-phosphatidylinositol 4,5-bisphosphate phosphodiesterase delta-3-A (EC 3.1.4.11) (Phosphoinositide phospholipase C-delta-3-A) (Phospholipase C-delta-3-A) (PLC-delta-3-A)	cytoplasm [GO:0005737]; membrane [GO:0016020]; calcium ion binding [GO:0005509]; phosphatidylinositol phospholipase C activity [GO:0004435]; signal transducer activity [GO:0004871]; intracellular signal transduction [GO:0035556]; lipid catabolic process [GO:0016042]	GO:0004435; GO:0004871; GO:0005509; GO:0005737; GO:0016020; GO:0016042; GO:0035556
Contig26987	3.18371	3.21679	3.89803	4.48428	2.63324	2.70174	2.20344	2.31083	1-phosphatidylinositol 4,5-bisphosphate phosphodiesterase delta-3-A (EC 3.1.4.11) (Phosphoinositide phospholipase C-delta-3-A) (Phospholipase C-delta-3-A) (PLC-delta-3-A)	cytoplasm [GO:0005737]; membrane [GO:0016020]; calcium ion binding [GO:0005509]; phosphatidylinositol phospholipase C activity [GO:0004435]; signal transducer activity [GO:0004871]; intracellular signal transduction [GO:0035556]; lipid catabolic process [GO:0016042]	GO:0004435; GO:0004871; GO:0005509; GO:0005737; GO:0016020; GO:0016042; GO:0035556
W2b23219|c0_g1_i1	0.399891	0.0205938	0.952756	1.35251	1.04609	0.451305	0.850716	0.337745	1-phosphatidylinositol 4,5-bisphosphate phosphodiesterase delta-3-A (EC 3.1.4.11) (Phosphoinositide phospholipase C-delta-3-A) (Phospholipase C-delta-3-A) (PLC-delta-3-A)	cytoplasm [GO:0005737]; membrane [GO:0016020]; calcium ion binding [GO:0005509]; phosphatidylinositol phospholipase C activity [GO:0004435]; signal transducer activity [GO:0004871]; intracellular signal transduction [GO:0035556]; lipid catabolic process [GO:0016042]	GO:0004435; GO:0004871; GO:0005509; GO:0005737; GO:0016020; GO:0016042; GO:0035556
Contig2920	0.931239	1.49956	1.33354	0.780739	0.764948	0.88957	0.485667	0.484148	1-phosphatidylinositol 4,5-bisphosphate phosphodiesterase delta-4 (EC 3.1.4.11) (Phosphoinositide phospholipase C-delta-4) (Phospholipase C-delta-4) (PLC-delta-4)	endoplasmic reticulum [GO:0005783]; membrane [GO:0016020]; nucleus [GO:0005634]; calcium ion binding [GO:0005509]; phosphatidylinositol phospholipase C activity [GO:0004435]; signal transducer activity [GO:0004871]; acrosome reaction [GO:0007340]; intracellular signal transduction [GO:0035556]; lipid catabolic process [GO:0016042]; phosphatidylinositol metabolic process [GO:0046488]	GO:0004435; GO:0004871; GO:0005509; GO:0005634; GO:0005783; GO:0007340; GO:0016020; GO:0016042; GO:0035556; GO:0046488
Contig32156	1.68679	2.24966	2.26212	1.87765	1.62609	1.17328	1.1928	1.11193	1-phosphatidylinositol 4,5-bisphosphate phosphodiesterase delta-4 (EC 3.1.4.11) (Phosphoinositide phospholipase C-delta-4) (Phospholipase C-delta-4) (PLC-delta-4)	endoplasmic reticulum [GO:0005783]; membrane [GO:0016020]; nucleus [GO:0005634]; calcium ion binding [GO:0005509]; phosphatidylinositol phospholipase C activity [GO:0004435]; signal transducer activity [GO:0004871]; acrosome reaction [GO:0007340]; intracellular signal transduction [GO:0035556]; lipid catabolic process [GO:0016042]; phosphatidylinositol metabolic process [GO:0046488]	GO:0004435; GO:0004871; GO:0005509; GO:0005634; GO:0005783; GO:0007340; GO:0016020; GO:0016042; GO:0035556; GO:0046488
Contig32157	0.744415	1.30664	1.01111	1.16936	1.04783	0.763872	0.884414	0.485594	1-phosphatidylinositol 4,5-bisphosphate phosphodiesterase delta-4 (EC 3.1.4.11) (Phosphoinositide phospholipase C-delta-4) (Phospholipase C-delta-4) (PLC-delta-4)	endoplasmic reticulum [GO:0005783]; membrane [GO:0016020]; nucleus [GO:0005634]; calcium ion binding [GO:0005509]; phosphatidylinositol phospholipase C activity [GO:0004435]; signal transducer activity [GO:0004871]; acrosome reaction [GO:0007340]; intracellular signal transduction [GO:0035556]; lipid catabolic process [GO:0016042]; phosphatidylinositol metabolic process [GO:0046488]	GO:0004435; GO:0004871; GO:0005509; GO:0005634; GO:0005783; GO:0007340; GO:0016020; GO:0016042; GO:0035556; GO:0046488
Contig4784	2.01769	3.54496	2.52004	1.57316	1.55848	1.29743	0.832706	0.76712	1-phosphatidylinositol 4,5-bisphosphate phosphodiesterase delta-4 (EC 3.1.4.11) (Phosphoinositide phospholipase C-delta-4) (Phospholipase C-delta-4) (PLC-delta-4)	endoplasmic reticulum [GO:0005783]; membrane [GO:0016020]; nucleus [GO:0005634]; calcium ion binding [GO:0005509]; phosphatidylinositol phospholipase C activity [GO:0004435]; signal transducer activity [GO:0004871]; acrosome reaction [GO:0007340]; intracellular signal transduction [GO:0035556]; lipid catabolic process [GO:0016042]; phosphatidylinositol metabolic process [GO:0046488]	GO:0004435; GO:0004871; GO:0005509; GO:0005634; GO:0005783; GO:0007340; GO:0016020; GO:0016042; GO:0035556; GO:0046488
Contig5942	0.97638	2.62696	1.48171	1.28155	1.10638	0.755829	0.710003	0.65515	1-phosphatidylinositol 4,5-bisphosphate phosphodiesterase delta-4 (EC 3.1.4.11) (Phosphoinositide phospholipase C-delta-4) (Phospholipase C-delta-4) (PLC-delta-4)	endoplasmic reticulum [GO:0005783]; membrane [GO:0016020]; nucleus [GO:0005634]; calcium ion binding [GO:0005509]; phosphatidylinositol phospholipase C activity [GO:0004435]; signal transducer activity [GO:0004871]; acrosome reaction [GO:0007340]; intracellular signal transduction [GO:0035556]; lipid catabolic process [GO:0016042]; phosphatidylinositol metabolic process [GO:0046488]	GO:0004435; GO:0004871; GO:0005509; GO:0005634; GO:0005783; GO:0007340; GO:0016020; GO:0016042; GO:0035556; GO:0046488
Contig5943	0.938941	2.06566	1.48388	1.21215	1.22533	0.70608	0.738128	0.812051	1-phosphatidylinositol 4,5-bisphosphate phosphodiesterase delta-4 (EC 3.1.4.11) (Phosphoinositide phospholipase C-delta-4) (Phospholipase C-delta-4) (PLC-delta-4)	endoplasmic reticulum [GO:0005783]; membrane [GO:0016020]; nucleus [GO:0005634]; calcium ion binding [GO:0005509]; phosphatidylinositol phospholipase C activity [GO:0004435]; signal transducer activity [GO:0004871]; acrosome reaction [GO:0007340]; intracellular signal transduction [GO:0035556]; lipid catabolic process [GO:0016042]; phosphatidylinositol metabolic process [GO:0046488]	GO:0004435; GO:0004871; GO:0005509; GO:0005634; GO:0005783; GO:0007340; GO:0016020; GO:0016042; GO:0035556; GO:0046488
W0d1579|c0_g1_i1	1.61245	2.70096	1.47188	0.679727	0.521329	0.329233	0.484987	0.306547	1-phosphatidylinositol 4,5-bisphosphate phosphodiesterase delta-4 (EC 3.1.4.11) (Phosphoinositide phospholipase C-delta-4) (Phospholipase C-delta-4) (PLC-delta-4)	endoplasmic reticulum [GO:0005783]; membrane [GO:0016020]; nucleus [GO:0005634]; calcium ion binding [GO:0005509]; phosphatidylinositol phospholipase C activity [GO:0004435]; signal transducer activity [GO:0004871]; acrosome reaction [GO:0007340]; intracellular signal transduction [GO:0035556]; lipid catabolic process [GO:0016042]; phosphatidylinositol metabolic process [GO:0046488]	GO:0004435; GO:0004871; GO:0005509; GO:0005634; GO:0005783; GO:0007340; GO:0016020; GO:0016042; GO:0035556; GO:0046488
W2b13427|c0_g1_i1	1.19527	1.5963	2.9539	1.56025	1.45333	0.695757	0.827404	1.05965	1-phosphatidylinositol 4,5-bisphosphate phosphodiesterase delta-4 (EC 3.1.4.11) (Phosphoinositide phospholipase C-delta-4) (Phospholipase C-delta-4) (PLC-delta-4)	endoplasmic reticulum [GO:0005783]; membrane [GO:0016020]; nucleus [GO:0005634]; calcium ion binding [GO:0005509]; phosphatidylinositol phospholipase C activity [GO:0004435]; signal transducer activity [GO:0004871]; acrosome reaction [GO:0007340]; intracellular signal transduction [GO:0035556]; lipid catabolic process [GO:0016042]; phosphatidylinositol metabolic process [GO:0046488]	GO:0004435; GO:0004871; GO:0005509; GO:0005634; GO:0005783; GO:0007340; GO:0016020; GO:0016042; GO:0035556; GO:0046488
W2b24316|c0_g1_i1	1.4039	1.51268	2.54993	1.54039	1.0546	0.759308	0.969472	0.522355	1-phosphatidylinositol 4,5-bisphosphate phosphodiesterase delta-4 (EC 3.1.4.11) (Phosphoinositide phospholipase C-delta-4) (Phospholipase C-delta-4) (PLC-delta-4)	cytoplasm [GO:0005737]; endoplasmic reticulum [GO:0005783]; intracellular [GO:0005622]; nuclear membrane [GO:0031965]; plasma membrane [GO:0005886]; calcium ion binding [GO:0005509]; phosphatidylinositol phospholipase C activity [GO:0004435]; phospholipase C activity [GO:0004629]; signal transducer activity [GO:0004871]; acrosome reaction [GO:0007340]; intracellular signal transduction [GO:003555…	GO:0004435; GO:0004629; GO:0004871; GO:0005509; GO:0005622; GO:0005737; GO:0005783; GO:0005886; GO:0007165; GO:0007340; GO:0016042; GO:0031965; GO:0035556; GO:0046488
W3d25424|c0_g1_i1	1.20177	1.25284	1.57374	1.96186	1.39345	0.759341	0.808439	0.642453	1-phosphatidylinositol 4,5-bisphosphate phosphodiesterase delta-4 (EC 3.1.4.11) (Phosphoinositide phospholipase C-delta-4) (Phospholipase C-delta-4) (PLC-delta-4)	endoplasmic reticulum [GO:0005783]; membrane [GO:0016020]; nucleus [GO:0005634]; calcium ion binding [GO:0005509]; phosphatidylinositol phospholipase C activity [GO:0004435]; signal transducer activity [GO:0004871]; acrosome reaction [GO:0007340]; intracellular signal transduction [GO:0035556]; lipid catabolic process [GO:0016042]; phosphatidylinositol metabolic process [GO:0046488]	GO:0004435; GO:0004871; GO:0005509; GO:0005634; GO:0005783; GO:0007340; GO:0016020; GO:0016042; GO:0035556; GO:0046488
W4a15805|c0_g1_i1	0.674446	0.621991	1.06354	1.30212	0.751717	0.866814	0.613043	0.613065	1-phosphatidylinositol 4,5-bisphosphate phosphodiesterase delta-4 (EC 3.1.4.11) (Phosphoinositide phospholipase C-delta-4) (Phospholipase C-delta-4) (PLC-delta-4)	endoplasmic reticulum [GO:0005783]; membrane [GO:0016020]; nucleus [GO:0005634]; calcium ion binding [GO:0005509]; phosphatidylinositol phospholipase C activity [GO:0004435]; signal transducer activity [GO:0004871]; acrosome reaction [GO:0007340]; intracellular signal transduction [GO:0035556]; lipid catabolic process [GO:0016042]; phosphatidylinositol metabolic process [GO:0046488]	GO:0004435; GO:0004871; GO:0005509; GO:0005634; GO:0005783; GO:0007340; GO:0016020; GO:0016042; GO:0035556; GO:0046488
W5c17660|c0_g1_i1	0.261333	0.0536302	0.549668	1.49302	0.975658	0.820832	0.681649	0.478655	1-phosphatidylinositol 4,5-bisphosphate phosphodiesterase delta-4 (EC 3.1.4.11) (Phosphoinositide phospholipase C-delta-4) (Phospholipase C-delta-4) (PLC-delta-4)	endoplasmic reticulum [GO:0005783]; membrane [GO:0016020]; nucleus [GO:0005634]; calcium ion binding [GO:0005509]; phosphatidylinositol phospholipase C activity [GO:0004435]; signal transducer activity [GO:0004871]; acrosome reaction [GO:0007340]; intracellular signal transduction [GO:0035556]; lipid catabolic process [GO:0016042]; phosphatidylinositol metabolic process [GO:0046488]	GO:0004435; GO:0004871; GO:0005509; GO:0005634; GO:0005783; GO:0007340; GO:0016020; GO:0016042; GO:0035556; GO:0046488
W5c4590|c0_g1_i1	1.02675	1.60542	1.37453	1.02994	0.907119	1.05297	0.620413	0.693026	1-phosphatidylinositol 4,5-bisphosphate phosphodiesterase delta-4 (EC 3.1.4.11) (Phosphoinositide phospholipase C-delta-4) (Phospholipase C-delta-4) (PLC-delta-4)	endoplasmic reticulum [GO:0005783]; membrane [GO:0016020]; nucleus [GO:0005634]; calcium ion binding [GO:0005509]; phosphatidylinositol phospholipase C activity [GO:0004435]; signal transducer activity [GO:0004871]; acrosome reaction [GO:0007340]; intracellular signal transduction [GO:0035556]; lipid catabolic process [GO:0016042]; phosphatidylinositol metabolic process [GO:0046488]	GO:0004435; GO:0004871; GO:0005509; GO:0005634; GO:0005783; GO:0007340; GO:0016020; GO:0016042; GO:0035556; GO:0046488
W6b10977|c0_g1_i1	0.670529	1.20208	0.983312	1.07293	1.05568	0.850724	1.27687	0.596017	1-phosphatidylinositol 4,5-bisphosphate phosphodiesterase delta-4 (EC 3.1.4.11) (Phosphoinositide phospholipase C-delta-4) (Phospholipase C-delta-4) (PLC-delta-4)	endoplasmic reticulum [GO:0005783]; membrane [GO:0016020]; nucleus [GO:0005634]; calcium ion binding [GO:0005509]; phosphatidylinositol phospholipase C activity [GO:0004435]; signal transducer activity [GO:0004871]; acrosome reaction [GO:0007340]; intracellular signal transduction [GO:0035556]; lipid catabolic process [GO:0016042]; phosphatidylinositol metabolic process [GO:0046488]	GO:0004435; GO:0004871; GO:0005509; GO:0005634; GO:0005783; GO:0007340; GO:0016020; GO:0016042; GO:0035556; GO:0046488
W0d1579|c0_g2_i1	1.97714	3.17908	1.22438	0.998252	0.751718	0.512166	0.5639	0.511148	1-phosphatidylinositol 4,5-bisphosphate phosphodiesterase delta-4 (hPLCD4) (EC 3.1.4.11) (Phosphoinositide phospholipase C-delta-4) (Phospholipase C-delta-4) (PLC-delta-4)	cytoplasm [GO:0005737]; endoplasmic reticulum [GO:0005783]; nuclear membrane [GO:0031965]; plasma membrane [GO:0005886]; calcium ion binding [GO:0005509]; phosphatidylinositol phospholipase C activity [GO:0004435]; signal transducer activity [GO:0004871]; acrosome reaction [GO:0007340]; intracellular signal transduction [GO:0035556]; lipid catabolic process [GO:0016042]; phosphatidylinositol meta…	GO:0004435; GO:0004871; GO:0005509; GO:0005737; GO:0005783; GO:0005886; GO:0007340; GO:0016042; GO:0031965; GO:0035556; GO:0046488
W3d23507|c0_g1_i4	0.728617	0.478461	0.524668	0.742426	0.204823	0.218698	0.29557	0.252626	1-phosphatidylinositol 4,5-bisphosphate phosphodiesterase epsilon-1 (EC 3.1.4.11) (Pancreas-enriched phospholipase C) (Phosphoinositide phospholipase C-epsilon-1) (Phospholipase C-epsilon-1) (PLC-epsilon-1)	cytoplasm [GO:0005737]; cytosol [GO:0005829]; Golgi membrane [GO:0000139]; plasma membrane [GO:0005886]; enzyme binding [GO:0019899]; guanyl-nucleotide exchange factor activity [GO:0005085]; phosphatidylinositol phospholipase C activity [GO:0004435]; phospholipase C activity [GO:0004629]; Ras GTPase binding [GO:0017016]; receptor signaling protein activity [GO:0005057]; activation of MAPK activit…	GO:0000139; GO:0000187; GO:0001558; GO:0004435; GO:0004629; GO:0005057; GO:0005085; GO:0005737; GO:0005829; GO:0005886; GO:0006644; GO:0006651; GO:0006940; GO:0007010; GO:0007173; GO:0007200; GO:0007204; GO:0007205; GO:0007265; GO:0007507; GO:0008277; GO:0008283; GO:0016042; GO:0017016; GO:0019722; GO:0019899; GO:0032835; GO:0043647; GO:0045859; GO:0046578; GO:0048016
W0d17804|c0_g1_i1	1.66464	2.27581	2.05372	1.70349	1.59926	1.12855	1.42689	0.815951	1-phosphatidylinositol 4,5-bisphosphate phosphodiesterase epsilon-1 (EC 3.1.4.11) (Phosphoinositide phospholipase C-epsilon-1) (Phospholipase C-epsilon-1) (PLC-epsilon-1)	cytoplasm [GO:0005737]; cytosol [GO:0005829]; Golgi membrane [GO:0000139]; plasma membrane [GO:0005886]; enzyme binding [GO:0019899]; guanyl-nucleotide exchange factor activity [GO:0005085]; phosphatidylinositol phospholipase C activity [GO:0004435]; phospholipase C activity [GO:0004629]; signal transducer activity [GO:0004871]; activation of MAPK activity [GO:0000187]; glomerulus development [GO…	GO:0000139; GO:0000187; GO:0004435; GO:0004629; GO:0004871; GO:0005085; GO:0005737; GO:0005829; GO:0005886; GO:0007200; GO:0007265; GO:0008277; GO:0016042; GO:0019899; GO:0032835; GO:0045859; GO:0046578
W1a5775|c0_g1_i1	0.989195	0.982386	0.494844	0.285404	0.294368	0.228446	0.374795	0.165675	1-phosphatidylinositol 4,5-bisphosphate phosphodiesterase epsilon-1 (EC 3.1.4.11) (Phosphoinositide phospholipase C-epsilon-1) (Phospholipase C-epsilon-1) (PLC-epsilon-1)	cytoplasm [GO:0005737]; cytosol [GO:0005829]; Golgi membrane [GO:0000139]; plasma membrane [GO:0005886]; enzyme binding [GO:0019899]; guanyl-nucleotide exchange factor activity [GO:0005085]; phosphatidylinositol phospholipase C activity [GO:0004435]; phospholipase C activity [GO:0004629]; Ras GTPase binding [GO:0017016]; signal transducer activity [GO:0004871]; activation of MAPK activity [GO:000…	GO:0000139; GO:0000187; GO:0004435; GO:0004629; GO:0004871; GO:0005085; GO:0005737; GO:0005829; GO:0005886; GO:0007186; GO:0007200; GO:0007265; GO:0008277; GO:0016042; GO:0017016; GO:0019899; GO:0045859; GO:0046578
W4a17747|c0_g1_i1	0.45841	5.06938	1.69868	0.644066	0.234677	0.113928	0.269362	0.15396	1-phosphatidylinositol 4,5-bisphosphate phosphodiesterase epsilon-1 (EC 3.1.4.11) (Phosphoinositide phospholipase C-epsilon-1) (Phospholipase C-epsilon-1) (PLC-epsilon-1)	cytoplasm [GO:0005737]; cytosol [GO:0005829]; Golgi membrane [GO:0000139]; plasma membrane [GO:0005886]; enzyme binding [GO:0019899]; guanyl-nucleotide exchange factor activity [GO:0005085]; phosphatidylinositol phospholipase C activity [GO:0004435]; phospholipase C activity [GO:0004629]; Ras GTPase binding [GO:0017016]; signal transducer activity [GO:0004871]; activation of MAPK activity [GO:000…	GO:0000139; GO:0000187; GO:0004435; GO:0004629; GO:0004871; GO:0005085; GO:0005737; GO:0005829; GO:0005886; GO:0007186; GO:0007200; GO:0007265; GO:0008277; GO:0016042; GO:0017016; GO:0019899; GO:0045859; GO:0046578
W0d29950|c0_g1_i1	0.852929	0.91974	1.04264	0.431644	0.459792	0.484865	0.500679	0.36193	1-phosphatidylinositol 4,5-bisphosphate phosphodiesterase eta-2 (EC 3.1.4.11) (Phosphoinositide phospholipase C-eta-2) (Phosphoinositide phospholipase C-like 4) (PLC-L4) (Phospholipase C-like protein 4) (Phospholipase C-eta-2) (PLC-eta2)	cytoplasm [GO:0005737]; plasma membrane [GO:0005886]; calcium ion binding [GO:0005509]; phosphatidylinositol phospholipase C activity [GO:0004435]; signal transducer activity [GO:0004871]; inositol phosphate metabolic process [GO:0043647]; intracellular signal transduction [GO:0035556]; lipid catabolic process [GO:0016042]; phosphatidylinositol metabolic process [GO:0046488]	GO:0004435; GO:0004871; GO:0005509; GO:0005737; GO:0005886; GO:0016042; GO:0035556; GO:0043647; GO:0046488
W0d29950|c0_g2_i1	1.44273	2.03846	0.722182	0.501564	0.454181	0.435543	0.392101	0.290012	1-phosphatidylinositol 4,5-bisphosphate phosphodiesterase eta-2 (EC 3.1.4.11) (Phosphoinositide phospholipase C-eta-2) (Phosphoinositide phospholipase C-like 4) (PLC-L4) (Phospholipase C-like protein 4) (Phospholipase C-eta-2) (PLC-eta2)	cytoplasm [GO:0005737]; plasma membrane [GO:0005886]; calcium ion binding [GO:0005509]; phosphatidylinositol phospholipase C activity [GO:0004435]; signal transducer activity [GO:0004871]; inositol phosphate metabolic process [GO:0043647]; intracellular signal transduction [GO:0035556]; lipid catabolic process [GO:0016042]; phosphatidylinositol metabolic process [GO:0046488]	GO:0004435; GO:0004871; GO:0005509; GO:0005737; GO:0005886; GO:0016042; GO:0035556; GO:0043647; GO:0046488
W2b5865|c0_g1_i1	0.106745	0.386554	2.67648	0.292045	0.125403	2.00652	0.252836	0.0420567	1-phosphatidylinositol 4,5-bisphosphate phosphodiesterase eta-2 (EC 3.1.4.11) (Phosphoinositide phospholipase C-eta-2) (Phosphoinositide phospholipase C-like 4) (PLC-L4) (Phospholipase C-like protein 4) (Phospholipase C-eta-2) (PLC-eta2)	cytoplasm [GO:0005737]; plasma membrane [GO:0005886]; calcium ion binding [GO:0005509]; phosphatidylinositol phospholipase C activity [GO:0004435]; signal transducer activity [GO:0004871]; inositol phosphate metabolic process [GO:0043647]; intracellular signal transduction [GO:0035556]; lipid catabolic process [GO:0016042]; phosphatidylinositol metabolic process [GO:0046488]	GO:0004435; GO:0004871; GO:0005509; GO:0005737; GO:0005886; GO:0016042; GO:0035556; GO:0043647; GO:0046488
Contig27279	0.400124	0.433614	1.36533	1.48919	1.87969	0.996006	1.12399	0.708398	1-phosphatidylinositol 4,5-bisphosphate phosphodiesterase gamma-1 (EC 3.1.4.11) (Phosphoinositide phospholipase C-gamma-1) (Phospholipase C-gamma-1) (PLC-gamma-1)	cell projection [GO:0042995]; cell-cell junction [GO:0005911]; COP9 signalosome [GO:0008180]; cytoplasm [GO:0005737]; cytosol [GO:0005829]; lamellipodium [GO:0030027]; plasma membrane [GO:0005886]; ruffle [GO:0001726]; calcium ion binding [GO:0005509]; glutamate receptor binding [GO:0035254]; neurotrophin TRKA receptor binding [GO:0005168]; phosphatidylinositol phospholipase C activity [GO:000443…	GO:0001701; GO:0001726; GO:0002223; GO:0004435; GO:0004871; GO:0005168; GO:0005509; GO:0005737; GO:0005829; GO:0005886; GO:0005911; GO:0007173; GO:0008180; GO:0009395; GO:0010634; GO:0016477; GO:0019722; GO:0019901; GO:0030027; GO:0030971; GO:0035254; GO:0042995; GO:0043536; GO:0045766; GO:0050852; GO:0051281; GO:0071364
W2b4007|c0_g1_i2	0.5339	0.457069	1.59682	1.05462	0.505569	0.43043	0.387123	0.224568	1-phosphatidylinositol 4,5-bisphosphate phosphodiesterase gamma-1 (EC 3.1.4.11) (Phosphoinositide phospholipase C-gamma-1) (Phospholipase C-gamma-1) (PLC-gamma-1)	COP9 signalosome [GO:0008180]; cytoplasm [GO:0005737]; lamellipodium [GO:0030027]; plasma membrane [GO:0005886]; ruffle [GO:0001726]; calcium ion binding [GO:0005509]; insulin receptor binding [GO:0005158]; phosphatidylinositol phospholipase C activity [GO:0004435]; phosphoprotein binding [GO:0051219]; signal transducer activity [GO:0004871]; activation of phospholipase C activity [GO:0007202]; c…	GO:0001726; GO:0004435; GO:0004871; GO:0005158; GO:0005509; GO:0005737; GO:0005886; GO:0006816; GO:0007165; GO:0007202; GO:0008180; GO:0009306; GO:0009395; GO:0009629; GO:0010243; GO:0010634; GO:0030027; GO:0032959; GO:0035556; GO:0038096; GO:0042542; GO:0043278; GO:0051219; GO:0071364; GO:1901339
Contig15051	1.34989	1.90591	3.22492	2.30087	1.03819	0.917629	2.07077	0.610659	1-phosphatidylinositol 4,5-bisphosphate phosphodiesterase gamma-1 (EC 3.1.4.11) (PLC-148) (Phosphoinositide phospholipase C-gamma-1) (Phospholipase C-II) (PLC-II) (Phospholipase C-gamma-1) (PLC-gamma-1)	COP9 signalosome [GO:0008180]; lamellipodium [GO:0030027]; ruffle [GO:0001726]; calcium ion binding [GO:0005509]; phosphatidylinositol phospholipase C activity [GO:0004435]; signal transducer activity [GO:0004871]; cellular response to epidermal growth factor stimulus [GO:0071364]; in utero embryonic development [GO:0001701]; intracellular signal transduction [GO:0035556]; phospholipid catabolic …	GO:0001701; GO:0001726; GO:0004435; GO:0004871; GO:0005509; GO:0008180; GO:0009395; GO:0010634; GO:0030027; GO:0035556; GO:0071364
Contig18434	15.9294	19.4612	15.8785	12.97	10.9839	14.776	12.9727	18.4392	1-phosphatidylinositol 4,5-bisphosphate phosphodiesterase gamma-1 (EC 3.1.4.11) (PLC-148) (Phosphoinositide phospholipase C-gamma-1) (Phospholipase C-II) (PLC-II) (Phospholipase C-gamma-1) (PLC-gamma-1)	cell projection [GO:0042995]; cell-cell junction [GO:0005911]; COP9 signalosome [GO:0008180]; cytoplasm [GO:0005737]; cytosol [GO:0005829]; lamellipodium [GO:0030027]; plasma membrane [GO:0005886]; ruffle [GO:0001726]; calcium ion binding [GO:0005509]; neurotrophin TRKA receptor binding [GO:0005168]; phosphatidylinositol phospholipase C activity [GO:0004435]; phospholipase C activity [GO:0004629]…	GO:0000186; GO:0001701; GO:0001726; GO:0004435; GO:0004629; GO:0005057; GO:0005168; GO:0005509; GO:0005737; GO:0005829; GO:0005886; GO:0005911; GO:0007165; GO:0007173; GO:0008180; GO:0009395; GO:0010634; GO:0016032; GO:0016477; GO:0019722; GO:0019901; GO:0030027; GO:0038095; GO:0038096; GO:0042995; GO:0043536; GO:0043647; GO:0045766; GO:0050852; GO:0050900; GO:0051281; GO:0071364
Contig23300	0.265904	0.366671	0.984018	1.88692	1.48348	1.07319	1.05093	0.892106	1-phosphatidylinositol 4,5-bisphosphate phosphodiesterase gamma-1 (EC 3.1.4.11) (PLC-148) (Phosphoinositide phospholipase C-gamma-1) (Phospholipase C-II) (PLC-II) (Phospholipase C-gamma-1) (PLC-gamma-1)	cell projection [GO:0042995]; cell-cell junction [GO:0005911]; COP9 signalosome [GO:0008180]; cytoplasm [GO:0005737]; cytosol [GO:0005829]; lamellipodium [GO:0030027]; plasma membrane [GO:0005886]; ruffle [GO:0001726]; calcium ion binding [GO:0005509]; neurotrophin TRKA receptor binding [GO:0005168]; phosphatidylinositol phospholipase C activity [GO:0004435]; phospholipase C activity [GO:0004629]…	GO:0000186; GO:0001701; GO:0001726; GO:0004435; GO:0004629; GO:0005057; GO:0005168; GO:0005509; GO:0005737; GO:0005829; GO:0005886; GO:0005911; GO:0007165; GO:0007173; GO:0008180; GO:0009395; GO:0010634; GO:0016032; GO:0016477; GO:0019722; GO:0019901; GO:0030027; GO:0038095; GO:0038096; GO:0042995; GO:0043536; GO:0043647; GO:0045766; GO:0050852; GO:0050900; GO:0051281; GO:0071364
Contig30337	13.733	18.71	16.0964	11.933	10.5944	12.4261	11.8567	13.9859	1-phosphatidylinositol 4,5-bisphosphate phosphodiesterase gamma-1 (EC 3.1.4.11) (PLC-148) (Phosphoinositide phospholipase C-gamma-1) (Phospholipase C-II) (PLC-II) (Phospholipase C-gamma-1) (PLC-gamma-1)	COP9 signalosome [GO:0008180]; lamellipodium [GO:0030027]; ruffle [GO:0001726]; calcium ion binding [GO:0005509]; phosphatidylinositol phospholipase C activity [GO:0004435]; signal transducer activity [GO:0004871]; cellular response to epidermal growth factor stimulus [GO:0071364]; in utero embryonic development [GO:0001701]; intracellular signal transduction [GO:0035556]; phospholipid catabolic …	GO:0001701; GO:0001726; GO:0004435; GO:0004871; GO:0005509; GO:0008180; GO:0009395; GO:0010634; GO:0030027; GO:0035556; GO:0071364
Contig34889	0.220957	0.378841	1.43974	1.3591	1.51386	0.74462	0.884222	0.455792	1-phosphatidylinositol 4,5-bisphosphate phosphodiesterase gamma-1 (EC 3.1.4.11) (PLC-148) (Phosphoinositide phospholipase C-gamma-1) (Phospholipase C-II) (PLC-II) (Phospholipase C-gamma-1) (PLC-gamma-1)	COP9 signalosome [GO:0008180]; lamellipodium [GO:0030027]; ruffle [GO:0001726]; calcium ion binding [GO:0005509]; phosphatidylinositol phospholipase C activity [GO:0004435]; signal transducer activity [GO:0004871]; cellular response to epidermal growth factor stimulus [GO:0071364]; in utero embryonic development [GO:0001701]; intracellular signal transduction [GO:0035556]; phospholipid catabolic …	GO:0001701; GO:0001726; GO:0004435; GO:0004871; GO:0005509; GO:0008180; GO:0009395; GO:0010634; GO:0030027; GO:0035556; GO:0071364
Contig16024	0.996831	1.46814	4.46539	2.49158	1.45738	1.17838	1.11972	1.05059	1-phosphatidylinositol 4,5-bisphosphate phosphodiesterase gamma-2 (EC 3.1.4.11) (Phosphoinositide phospholipase C-gamma-2) (Phospholipase C-IV) (PLC-IV) (Phospholipase C-gamma-2) (PLC-gamma-2)	cytosol [GO:0005829]; extracellular exosome [GO:0070062]; plasma membrane [GO:0005886]; phosphatidylinositol phospholipase C activity [GO:0004435]; phospholipase C activity [GO:0004629]; signal transducer activity [GO:0004871]; activation of store-operated calcium channel activity [GO:0032237]; B cell differentiation [GO:0030183]; B cell receptor signaling pathway [GO:0050853]; calcium-mediated s…	GO:0002092; GO:0002223; GO:0002316; GO:0004435; GO:0004629; GO:0004871; GO:0005829; GO:0005886; GO:0006661; GO:0009395; GO:0010468; GO:0016055; GO:0019722; GO:0030168; GO:0030183; GO:0032237; GO:0032481; GO:0032496; GO:0032959; GO:0038095; GO:0038096; GO:0043069; GO:0043647; GO:0050852; GO:0050853; GO:0051209; GO:0070062
Contig7947	3.45605	1.53061	7.026	1.40524	1.24477	2.16384	15.4197	1.29775	1-phosphatidylinositol phosphodiesterase (EC 4.6.1.13) (Phosphatidylinositol diacylglycerol-lyase) (Phosphatidylinositol-specific phospholipase C) (PI-PLC)	cytoplasm [GO:0005737]; extracellular region [GO:0005576]; phosphatidylinositol diacylglycerol-lyase activity [GO:0004436]; phosphoric diester hydrolase activity [GO:0008081]; lipid catabolic process [GO:0016042]; pathogenesis [GO:0009405]	GO:0004436; GO:0005576; GO:0005737; GO:0008081; GO:0009405; GO:0016042
W0d28533|c0_g3_i2	2.60448	1.87664	0.11346	0.460309	0.149859	0.187673	0.146169	0.202353	1-phosphatidylinositol phosphodiesterase (EC 4.6.1.13) (Phosphatidylinositol diacylglycerol-lyase) (Phosphatidylinositol-specific phospholipase C) (PI-PLC)	cytoplasm [GO:0005737]; extracellular region [GO:0005576]; phosphatidylinositol diacylglycerol-lyase activity [GO:0004436]; phosphoric diester hydrolase activity [GO:0008081]; lipid catabolic process [GO:0016042]; pathogenesis [GO:0009405]	GO:0004436; GO:0005576; GO:0005737; GO:0008081; GO:0009405; GO:0016042
W1a5784|c0_g1_i1	0	12.1236	0	0.0289921	1.33661	1.26204	0	0.0760085	1-phosphatidylinositol phosphodiesterase (EC 4.6.1.13) (Phosphatidylinositol diacylglycerol-lyase) (Phosphatidylinositol-specific phospholipase C) (PI-PLC)	cytoplasm [GO:0005737]; extracellular region [GO:0005576]; phosphatidylinositol diacylglycerol-lyase activity [GO:0004436]; phosphoric diester hydrolase activity [GO:0008081]; lipid catabolic process [GO:0016042]; pathogenesis [GO:0009405]	GO:0004436; GO:0005576; GO:0005737; GO:0008081; GO:0009405; GO:0016042
Contig5707	0.783419	1.2065	0.287869	0.298825	0.9006	4.16488	2.11019	2.09044	1-pyrroline-5-carboxylate dehydrogenase (P5C dehydrogenase) (EC 1.2.1.88) (L-glutamate gamma-semialdehyde dehydrogenase)	1-pyrroline-5-carboxylate dehydrogenase activity [GO:0003842]; oxidoreductase activity, acting on the aldehyde or oxo group of donors, NAD or NADP as acceptor [GO:0016620]; glutamate biosynthetic process [GO:0006537]; proline catabolic process to glutamate [GO:0010133]	GO:0003842; GO:0006537; GO:0010133; GO:0016620
W4a28253|c0_g1_i1	0.434052	0.828555	0.554942	0.642087	0.926717	0.421248	0.651086	1.07706	1,2-dihydroxy-3-keto-5-methylthiopentene dioxygenase 2 (EC 1.13.11.54) (Acireductone dioxygenase (Fe(2+)-requiring) 2) (ARD 2) (Fe-ARD 2) (Submergence-induced protein 2A)	cytoplasm [GO:0005737]; nucleus [GO:0005634]; acireductone dioxygenase [iron(II)-requiring] activity [GO:0010309]; iron ion binding [GO:0005506]; L-methionine biosynthetic process from methylthioadenosine [GO:0019509]; methionine metabolic process [GO:0006555]	GO:0005506; GO:0005634; GO:0005737; GO:0006555; GO:0010309; GO:0019509
W6b22262|c0_g1_i1	2.28522	0.737244	1.21195	0.746524	0.722828	0.858218	0.706295	0.258373	1,2-phenylacetyl-CoA epoxidase, subunit A (EC 1.14.13.149) (1,2-phenylacetyl-CoA epoxidase, catalytic subunit alpha) (1,2-phenylacetyl-CoA monooxygenase, subunit A)	cytosol [GO:0005829]; phenylacetyl-CoA 1,2-epoxidase activity [GO:0097266]; phenylacetate catabolic process [GO:0010124]	GO:0005829; GO:0010124; GO:0097266
W2b700|c0_g2_i1	14.1846	10.3546	3.42563	1.98267	3.55405	2.80416	1.43128	1.76237	1,3-beta-glucan synthase component FKS1 (EC 2.4.1.34) (1,3-beta-D-glucan-UDP glucosyltransferase)	1,3-beta-D-glucan synthase complex [GO:0000148]; integral component of membrane [GO:0016021]; mitochondrion [GO:0005739]; 1,3-beta-D-glucan synthase activity [GO:0003843]; (1->3)-beta-D-glucan biosynthetic process [GO:0006075]; cell wall organization [GO:0071555]; regulation of cell shape [GO:0008360]	GO:0000148; GO:0003843; GO:0005739; GO:0006075; GO:0008360; GO:0016021; GO:0071555
W4a11300|c0_g3_i19	0.762026	0.597796	0.509092	0.784277	1.44094	1.0652	0.688466	1.28282	1,3-beta-glucan synthase component FKS1 (EC 2.4.1.34) (1,3-beta-D-glucan-UDP glucosyltransferase) (Calcineurin dependent protein 1) (Calcofluor white hypersensitivity protein 53) (Echinocandin target gene protein 1) (FK506 sensitivity protein 1) (Glucan synthase of cerevisiae protein 1) (Papulacandin B resistance protein 1)	1,3-beta-D-glucan synthase complex [GO:0000148]; actin cortical patch [GO:0030479]; cellular bud neck [GO:0005935]; cellular bud tip [GO:0005934]; integral component of membrane [GO:0016021]; mitochondrion [GO:0005739]; plasma membrane [GO:0005886]; 1,3-beta-D-glucan synthase activity [GO:0003843]; (1->3)-beta-D-glucan biosynthetic process [GO:0006075]; cell wall organization [GO:0071555]; positi…	GO:0000148; GO:0003843; GO:0005739; GO:0005886; GO:0005934; GO:0005935; GO:0006075; GO:0008360; GO:0008361; GO:0016021; GO:0030479; GO:0045807; GO:0071555
W5c22864|c0_g1_i2	0.677621	0.508254	0.709598	0.795884	1.50067	2.9533	1.1949	1.90531	1,3-beta-glucan synthase component FKS1 (EC 2.4.1.34) (1,3-beta-D-glucan-UDP glucosyltransferase) (Calcineurin dependent protein 1) (Calcofluor white hypersensitivity protein 53) (Echinocandin target gene protein 1) (FK506 sensitivity protein 1) (Glucan synthase of cerevisiae protein 1) (Papulacandin B resistance protein 1)	1,3-beta-D-glucan synthase complex [GO:0000148]; actin cortical patch [GO:0030479]; cellular bud neck [GO:0005935]; cellular bud tip [GO:0005934]; integral component of membrane [GO:0016021]; mitochondrion [GO:0005739]; plasma membrane [GO:0005886]; 1,3-beta-D-glucan synthase activity [GO:0003843]; (1->3)-beta-D-glucan biosynthetic process [GO:0006075]; cell wall organization [GO:0071555]; positi…	GO:0000148; GO:0003843; GO:0005739; GO:0005886; GO:0005934; GO:0005935; GO:0006075; GO:0008360; GO:0008361; GO:0016021; GO:0030479; GO:0045807; GO:0071555
W3d31476|c0_g1_i1	1.42118	4.22235	1.44805	2.05149	1.86674	3.19622	3.75138	7.21491	1,3-beta-glucan synthase component GSC2 (EC 2.4.1.34) (1,3-beta-D-glucan-UDP glucosyltransferase) (FK506 sensitivity protein 2) (Glucan synthase of cerevisiae protein 2)	1,3-beta-D-glucan synthase complex [GO:0000148]; integral component of membrane [GO:0016021]; prospore membrane [GO:0005628]; 1,3-beta-D-glucan synthase activity [GO:0003843]; (1->3)-beta-D-glucan biosynthetic process [GO:0006075]; ascospore wall assembly [GO:0030476]; regulation of cell shape [GO:0008360]	GO:0000148; GO:0003843; GO:0005628; GO:0006075; GO:0008360; GO:0016021; GO:0030476
Contig11729	10.1153	11.938	6.60077	5.61291	6.1861	5.41049	4.82485	2.61562	1,4-alpha-glucan branching enzyme GlgB (EC 2.4.1.18) (1,4-alpha-D-glucan:1,4-alpha-D-glucan 6-glucosyl-transferase) (Alpha-(1->4)-glucan branching enzyme) (Glycogen branching enzyme) (BE)	1,4-alpha-glucan branching enzyme activity [GO:0003844]; cation binding [GO:0043169]; hydrolase activity, hydrolyzing O-glycosyl compounds [GO:0004553]; glycogen biosynthetic process [GO:0005978]	GO:0003844; GO:0004553; GO:0005978; GO:0043169
Contig16047	0.829426	1.17165	0.985934	1.16576	0.715904	0.827489	1.0164	0.74375	1,4-alpha-glucan branching enzyme GlgB (EC 2.4.1.18) (1,4-alpha-D-glucan:1,4-alpha-D-glucan 6-glucosyl-transferase) (Alpha-(1->4)-glucan branching enzyme) (Glycogen branching enzyme) (BE)	1,4-alpha-glucan branching enzyme activity [GO:0003844]; cation binding [GO:0043169]; hydrolase activity, hydrolyzing O-glycosyl compounds [GO:0004553]; glycogen biosynthetic process [GO:0005978]	GO:0003844; GO:0004553; GO:0005978; GO:0043169
Contig16174	2.69769	1.98055	2.33503	1.73332	1.34091	1.17195	1.26834	0.890334	1,4-alpha-glucan branching enzyme GlgB (EC 2.4.1.18) (1,4-alpha-D-glucan:1,4-alpha-D-glucan 6-glucosyl-transferase) (Alpha-(1->4)-glucan branching enzyme) (Glycogen branching enzyme) (BE)	1,4-alpha-glucan branching enzyme activity [GO:0003844]; cation binding [GO:0043169]; hydrolase activity, hydrolyzing O-glycosyl compounds [GO:0004553]; glycogen biosynthetic process [GO:0005978]	GO:0003844; GO:0004553; GO:0005978; GO:0043169
Contig22632	3.29656	2.42169	5.94926	6.28969	5.13457	5.02876	4.3219	6.87738	1,4-alpha-glucan branching enzyme GlgB (EC 2.4.1.18) (1,4-alpha-D-glucan:1,4-alpha-D-glucan 6-glucosyl-transferase) (Alpha-(1->4)-glucan branching enzyme) (Glycogen branching enzyme) (BE)	1,4-alpha-glucan branching enzyme activity [GO:0003844]; cation binding [GO:0043169]; hydrolase activity, hydrolyzing O-glycosyl compounds [GO:0004553]; glycogen biosynthetic process [GO:0005978]	GO:0003844; GO:0004553; GO:0005978; GO:0043169
Contig37744	1.64434	1.82133	1.88002	1.75116	1.91188	1.57794	1.49094	1.09111	1,4-alpha-glucan branching enzyme GlgB (EC 2.4.1.18) (1,4-alpha-D-glucan:1,4-alpha-D-glucan 6-glucosyl-transferase) (Alpha-(1->4)-glucan branching enzyme) (Glycogen branching enzyme) (BE)	1,4-alpha-glucan branching enzyme activity [GO:0003844]; cation binding [GO:0043169]; hydrolase activity, hydrolyzing O-glycosyl compounds [GO:0004553]; glycogen biosynthetic process [GO:0005978]	GO:0003844; GO:0004553; GO:0005978; GO:0043169
Contig39474	0.638577	0.74266	0.697464	0.997932	1.13225	0.944781	1.51387	1.99595	1,4-alpha-glucan branching enzyme GlgB (EC 2.4.1.18) (1,4-alpha-D-glucan:1,4-alpha-D-glucan 6-glucosyl-transferase) (Alpha-(1->4)-glucan branching enzyme) (Glycogen branching enzyme) (BE)	1,4-alpha-glucan branching enzyme activity [GO:0003844]; cation binding [GO:0043169]; hydrolase activity, hydrolyzing O-glycosyl compounds [GO:0004553]; glycogen biosynthetic process [GO:0005978]	GO:0003844; GO:0004553; GO:0005978; GO:0043169
Contig777	25.5132	33.2785	23.599	16.4445	26.2933	31.1958	30.8489	29.1251	1,4-alpha-glucan branching enzyme GlgB (EC 2.4.1.18) (1,4-alpha-D-glucan:1,4-alpha-D-glucan 6-glucosyl-transferase) (Alpha-(1->4)-glucan branching enzyme) (Glycogen branching enzyme) (BE)	1,4-alpha-glucan branching enzyme activity [GO:0003844]; cation binding [GO:0043169]; hydrolase activity, hydrolyzing O-glycosyl compounds [GO:0004553]; glycogen biosynthetic process [GO:0005978]	GO:0003844; GO:0004553; GO:0005978; GO:0043169
Contig8310	1.08367	0.953321	1.74901	1.28801	0.541325	0.874515	0.718787	0.573657	1,4-alpha-glucan branching enzyme GlgB (EC 2.4.1.18) (1,4-alpha-D-glucan:1,4-alpha-D-glucan 6-glucosyl-transferase) (Alpha-(1->4)-glucan branching enzyme) (Glycogen branching enzyme) (BE)	1,4-alpha-glucan branching enzyme activity [GO:0003844]; cation binding [GO:0043169]; hydrolase activity, hydrolyzing O-glycosyl compounds [GO:0004553]; glycogen biosynthetic process [GO:0005978]	GO:0003844; GO:0004553; GO:0005978; GO:0043169
W3d25691|c0_g2_i1	0.483548	1.26708	2.68452	9.49003	10.5354	5.40892	7.08373	6.49485	1,4-alpha-glucan branching enzyme GlgB (EC 2.4.1.18) (1,4-alpha-D-glucan:1,4-alpha-D-glucan 6-glucosyl-transferase) (Alpha-(1->4)-glucan branching enzyme) (Glycogen branching enzyme) (BE)	1,4-alpha-glucan branching enzyme activity [GO:0003844]; cation binding [GO:0043169]; hydrolase activity, hydrolyzing O-glycosyl compounds [GO:0004553]; glycogen biosynthetic process [GO:0005978]	GO:0003844; GO:0004553; GO:0005978; GO:0043169
W3d7904|c0_g1_i1	0.999935	4.53832	2.80796	1.87828	1.06038	1.22769	0.436347	0.100757	1,4-alpha-glucan branching enzyme GlgB (EC 2.4.1.18) (1,4-alpha-D-glucan:1,4-alpha-D-glucan 6-glucosyl-transferase) (Alpha-(1->4)-glucan branching enzyme) (Glycogen branching enzyme) (BE)	1,4-alpha-glucan branching enzyme activity [GO:0003844]; cation binding [GO:0043169]; hydrolase activity, hydrolyzing O-glycosyl compounds [GO:0004553]; glycogen biosynthetic process [GO:0005978]	GO:0003844; GO:0004553; GO:0005978; GO:0043169
W4a23220|c0_g1_i1	0.156783	0.30695	0.283745	0.166479	0.39282	0.811299	1.15674	1.86949	1,4-alpha-glucan branching enzyme GlgB (EC 2.4.1.18) (1,4-alpha-D-glucan:1,4-alpha-D-glucan 6-glucosyl-transferase) (Alpha-(1->4)-glucan branching enzyme) (Glycogen branching enzyme) (BE)	1,4-alpha-glucan branching enzyme activity [GO:0003844]; cation binding [GO:0043169]; hydrolase activity, hydrolyzing O-glycosyl compounds [GO:0004553]; glycogen biosynthetic process [GO:0005978]	GO:0003844; GO:0004553; GO:0005978; GO:0043169
W5c23438|c0_g1_i1	0.830857	11.3504	5.58687	1.1912	1.12478	0.749832	0.617777	0.56792	1,4-alpha-glucan branching enzyme GlgB (EC 2.4.1.18) (1,4-alpha-D-glucan:1,4-alpha-D-glucan 6-glucosyl-transferase) (Alpha-(1->4)-glucan branching enzyme) (Glycogen branching enzyme) (BE)	1,4-alpha-glucan branching enzyme activity [GO:0003844]; cation binding [GO:0043169]; hydrolase activity, hydrolyzing O-glycosyl compounds [GO:0004553]; glycogen biosynthetic process [GO:0005978]	GO:0003844; GO:0004553; GO:0005978; GO:0043169
W5c28697|c1_g1_i13	1.21031	1.38745	1.22797	2.06396	0.328712	2.85689	1.5558	3.53315	1,4-alpha-glucan branching enzyme GlgB (EC 2.4.1.18) (1,4-alpha-D-glucan:1,4-alpha-D-glucan 6-glucosyl-transferase) (Alpha-(1->4)-glucan branching enzyme) (Glycogen branching enzyme) (BE)	1,4-alpha-glucan branching enzyme activity [GO:0003844]; cation binding [GO:0043169]; hydrolase activity, hydrolyzing O-glycosyl compounds [GO:0004553]; glycogen biosynthetic process [GO:0005978]	GO:0003844; GO:0004553; GO:0005978; GO:0043169
W5c30629|c0_g1_i1	0.0996903	0.251109	0.100205	0.428612	0.4546	0.799513	2.05465	0.625466	1,4-alpha-glucan branching enzyme GlgB (EC 2.4.1.18) (1,4-alpha-D-glucan:1,4-alpha-D-glucan 6-glucosyl-transferase) (Alpha-(1->4)-glucan branching enzyme) (Glycogen branching enzyme) (BE)	1,4-alpha-glucan branching enzyme activity [GO:0003844]; cation binding [GO:0043169]; hydrolase activity, hydrolyzing O-glycosyl compounds [GO:0004553]; glycogen biosynthetic process [GO:0005978]	GO:0003844; GO:0004553; GO:0005978; GO:0043169
W7b12929|c0_g1_i1	0.0982061	0.0469423	0.198883	0.502164	0.26967	0.241872	0.814377	0.318326	1,4-alpha-glucan branching enzyme GlgB (EC 2.4.1.18) (1,4-alpha-D-glucan:1,4-alpha-D-glucan 6-glucosyl-transferase) (Alpha-(1->4)-glucan branching enzyme) (Glycogen branching enzyme) (BE)	1,4-alpha-glucan branching enzyme activity [GO:0003844]; cation binding [GO:0043169]; hydrolase activity, hydrolyzing O-glycosyl compounds [GO:0004553]; glycogen biosynthetic process [GO:0005978]	GO:0003844; GO:0004553; GO:0005978; GO:0043169
W7b16375|c0_g1_i1	1.20346	0.951177	0.826438	1.03889	1.03175	2.71189	1.06445	8.36519	1,4-alpha-glucan branching enzyme GlgB (EC 2.4.1.18) (1,4-alpha-D-glucan:1,4-alpha-D-glucan 6-glucosyl-transferase) (Alpha-(1->4)-glucan branching enzyme) (Glycogen branching enzyme) (BE)	1,4-alpha-glucan branching enzyme activity [GO:0003844]; cation binding [GO:0043169]; hydrolase activity, hydrolyzing O-glycosyl compounds [GO:0004553]; glycogen biosynthetic process [GO:0005978]	GO:0003844; GO:0004553; GO:0005978; GO:0043169
W3d8648|c0_g1_i2	1.06099	0.569304	2.5691	3.37217	1.04715	0.782416	0.905185	0.299567	1,4-alpha-glucan branching enzyme GlgB 1 (EC 2.4.1.18) (1,4-alpha-D-glucan:1,4-alpha-D-glucan 6-glucosyl-transferase 1) (Alpha-(1->4)-glucan branching enzyme 1) (Glycogen branching enzyme 1) (BE 1)	1,4-alpha-glucan branching enzyme activity [GO:0003844]; cation binding [GO:0043169]; hydrolase activity, hydrolyzing O-glycosyl compounds [GO:0004553]; glycogen biosynthetic process [GO:0005978]	GO:0003844; GO:0004553; GO:0005978; GO:0043169
W3d8648|c0_g1_i7	1.32878	0.642489	2.29413	2.82793	1.32998	1.17396	1.08667	0.313791	1,4-alpha-glucan branching enzyme GlgB 1 (EC 2.4.1.18) (1,4-alpha-D-glucan:1,4-alpha-D-glucan 6-glucosyl-transferase 1) (Alpha-(1->4)-glucan branching enzyme 1) (Glycogen branching enzyme 1) (BE 1)	1,4-alpha-glucan branching enzyme activity [GO:0003844]; cation binding [GO:0043169]; hydrolase activity, hydrolyzing O-glycosyl compounds [GO:0004553]; glycogen biosynthetic process [GO:0005978]	GO:0003844; GO:0004553; GO:0005978; GO:0043169
W4a18382|c0_g2_i1	8.17398	3.01956	1.46759	0.951425	0.784491	0.140697	0.215623	0.142315	1,4-alpha-glucan branching enzyme GlgB 1 (EC 2.4.1.18) (1,4-alpha-D-glucan:1,4-alpha-D-glucan 6-glucosyl-transferase 1) (Alpha-(1->4)-glucan branching enzyme 1) (Glycogen branching enzyme 1) (BE 1)	1,4-alpha-glucan branching enzyme activity [GO:0003844]; cation binding [GO:0043169]; hydrolase activity, hydrolyzing O-glycosyl compounds [GO:0004553]; glycogen biosynthetic process [GO:0005978]	GO:0003844; GO:0004553; GO:0005978; GO:0043169
Contig41944	9.29777	8.07974	6.17823	9.26676	12.1167	13.2356	10.5508	15.5901	1,4-alpha-glucan-branching enzyme (EC 2.4.1.18) (Brancher enzyme) (Glycogen-branching enzyme)	extracellular exosome [GO:0070062]; 1,4-alpha-glucan branching enzyme activity [GO:0003844]; cation binding [GO:0043169]; hydrolase activity, hydrolyzing O-glycosyl compounds [GO:0004553]; glycogen biosynthetic process [GO:0005978]	GO:0003844; GO:0004553; GO:0005978; GO:0043169; GO:0070062
Contig546	6.70321	2.3037	2.42722	3.79462	3.52302	3.23325	3.15502	3.04755	1,4-alpha-glucan-branching enzyme (EC 2.4.1.18) (Brancher enzyme) (Glycogen-branching enzyme)	1,4-alpha-glucan branching enzyme activity [GO:0003844]; cation binding [GO:0043169]; hydrolase activity, hydrolyzing O-glycosyl compounds [GO:0004553]; glycogen biosynthetic process [GO:0005978]	GO:0003844; GO:0004553; GO:0005978; GO:0043169
Contig547	9.73656	4.52209	4.71746	5.39834	5.51339	5.54481	5.31934	6.04933	1,4-alpha-glucan-branching enzyme (EC 2.4.1.18) (Brancher enzyme) (Glycogen-branching enzyme)	1,4-alpha-glucan branching enzyme activity [GO:0003844]; cation binding [GO:0043169]; hydrolase activity, hydrolyzing O-glycosyl compounds [GO:0004553]; glycogen biosynthetic process [GO:0005978]	GO:0003844; GO:0004553; GO:0005978; GO:0043169
W1a16016|c0_g1_i2	4.98537	3.08368	2.80442	3.05502	2.52968	3.08687	3.65612	2.54261	1,4-alpha-glucan-branching enzyme (EC 2.4.1.18) (Brancher enzyme) (Glycogen-branching enzyme)	1,4-alpha-glucan branching enzyme activity [GO:0003844]; cation binding [GO:0043169]; hydrolase activity, hydrolyzing O-glycosyl compounds [GO:0004553]; glycogen biosynthetic process [GO:0005978]	GO:0003844; GO:0004553; GO:0005978; GO:0043169
W1a16016|c0_g1_i3	4.79456	3.16361	2.41183	2.87218	2.74804	2.99695	3.21663	2.32419	1,4-alpha-glucan-branching enzyme (EC 2.4.1.18) (Brancher enzyme) (Glycogen-branching enzyme)	1,4-alpha-glucan branching enzyme activity [GO:0003844]; cation binding [GO:0043169]; hydrolase activity, hydrolyzing O-glycosyl compounds [GO:0004553]; glycogen biosynthetic process [GO:0005978]	GO:0003844; GO:0004553; GO:0005978; GO:0043169
W6b25304|c0_g1_i1	5.83909	3.51462	2.39392	3.17284	3.54195	3.5382	4.34954	3.99047	1,4-alpha-glucan-branching enzyme (EC 2.4.1.18) (Brancher enzyme) (Glycogen-branching enzyme)	1,4-alpha-glucan branching enzyme activity [GO:0003844]; cation binding [GO:0043169]; hydrolase activity, hydrolyzing O-glycosyl compounds [GO:0004553]; glycogen biosynthetic process [GO:0005978]	GO:0003844; GO:0004553; GO:0005978; GO:0043169
Contig7712	1.03601	3.07882	3.33947	4.16446	1.63604	3.93289	1.69933	2.01585	1,4-alpha-glucan-branching enzyme 1, chloroplastic/amyloplastic (EC 2.4.1.18) (Starch branching enzyme I) (Fragment)	amyloplast [GO:0009501]; chloroplast [GO:0009507]; 1,4-alpha-glucan branching enzyme activity [GO:0003844]; cation binding [GO:0043169]; hydrolase activity, hydrolyzing O-glycosyl compounds [GO:0004553]; glycogen biosynthetic process [GO:0005978]; starch biosynthetic process [GO:0019252]	GO:0003844; GO:0004553; GO:0005978; GO:0009501; GO:0009507; GO:0019252; GO:0043169
W4a5009|c0_g1_i1	1.11735	0.851562	1.06394	0.738975	1.06858	0.874462	1.25607	0.964553	1,4-dihydroxy-2-naphthoyl-CoA hydrolase (DHNA-CoA hydrolase) (EC 3.1.2.28) (DHNA-CoA thioesterase)	thiolester hydrolase activity [GO:0016790]; phylloquinone biosynthetic process [GO:0042372]	GO:0016790; GO:0042372
Contig27132	0.350315	0.900999	1.27063	0.898024	0.94872	1.19719	0.714759	0.596319	1,5-anhydro-D-fructose reductase (AF reductase) (EC 1.1.1.263) (Aldo-keto reductase family 1 member C-like protein 2) (Aldo-keto reductase family 1 member CL2) (Aldo-keto reductase family 1 member E2)	1,5-anhydro-D-fructose reductase activity [GO:0050571]	GO:0050571
W2b18460|c0_g1_i1	0.181028	0.659349	1.31656	1.2048	1.89424	0.751169	0.815707	1.3588	1,5-anhydro-D-fructose reductase (AF reductase) (EC 1.1.1.263) (Aldo-keto reductase family 1 member C-like protein 2) (Aldo-keto reductase family 1 member CL2) (Aldo-keto reductase family 1 member E2)	1,5-anhydro-D-fructose reductase activity [GO:0050571]	GO:0050571
W0d23909|c0_g2_i1	8.28089	2.97052	1.9898	2.3267	3.90876	1.75179	4.76696	1.99709	1,5-anhydro-D-fructose reductase (AF reductase) (EC 1.1.1.263) (Aldo-keto reductase family 1 member C-like protein 2) (Aldo-keto reductase family 1 member E2)	cytoplasm [GO:0005737]; 1,5-anhydro-D-fructose reductase activity [GO:0050571]	GO:0005737; GO:0050571
W3d21338|c0_g1_i1	4.56659	2.97385	3.7864	4.04706	0.330671	1.27097	1.32645	0.821891	1,5-anhydro-D-fructose reductase (AF reductase) (EC 1.1.1.263) (Aldo-keto reductase family 1 member C-like protein 2) (Aldo-keto reductase family 1 member E2)	cytoplasm [GO:0005737]; 1,5-anhydro-D-fructose reductase activity [GO:0050571]	GO:0005737; GO:0050571
Contig13268	0.888908	0.898231	1.37606	1.14493	0.596058	0.389076	0.912667	1.38096	1,8-cineole synthase, chloroplastic (SCS) (EC 4.2.3.108)	chloroplast [GO:0009507]; 1,8-cineole synthase activity [GO:0102313]; magnesium ion binding [GO:0000287]; terpene synthase activity [GO:0010333]; metabolic process [GO:0008152]	GO:0000287; GO:0008152; GO:0009507; GO:0010333; GO:0102313
W0d28242|c0_g1_i1	1.55961	1.63643	1.05113	1.52747	1.60959	2.81642	2.44274	4.12894	10 kDa chaperonin (GroES protein) (Protein Cpn10)	cytoplasm [GO:0005737]; protein folding [GO:0006457]	GO:0005737; GO:0006457
W7b22198|c0_g1_i2	0.708019	0.763033	0.337024	0.434066	0.670936	1.04687	1.03206	2.41393	10 kDa chaperonin (GroES protein) (Protein Cpn10)	cytoplasm [GO:0005737]; ATP binding [GO:0005524]; protein folding [GO:0006457]	GO:0005524; GO:0005737; GO:0006457
W1a4503|c1_g1_i1	0.892249	0.510004	1.43903	1.13056	0.123976	0.612539	0.0284955	0	10 kDa chaperonin 2 (GroES protein 2) (Protein Cpn10 2)	GroEL-GroES complex [GO:1990220]; ATP binding [GO:0005524]; chaperone binding [GO:0051087]; metal ion binding [GO:0046872]; unfolded protein binding [GO:0051082]; chaperone mediated protein folding requiring cofactor [GO:0051085]; response to unfolded protein [GO:0006986]	GO:0005524; GO:0006986; GO:0046872; GO:0051082; GO:0051085; GO:0051087; GO:1990220
Contig11642	5.86046	17.3401	31.7745	23.1648	13.7802	7.19821	10.2219	7.60268	10 kDa heat shock protein, mitochondrial (Hsp10) (10 kDa chaperonin) (Chaperonin 10) (CPN10)	mitochondrial matrix [GO:0005759]; ATP binding [GO:0005524]; protein folding [GO:0006457]	GO:0005524; GO:0005759; GO:0006457
Contig16509	146.139	117.68	133.027	120.932	146.332	135.211	119.863	78.6107	10 kDa heat shock protein, mitochondrial (Hsp10) (10 kDa chaperonin) (Chaperonin 10) (CPN10)	mitochondrial matrix [GO:0005759]; ATP binding [GO:0005524]; protein folding [GO:0006457]	GO:0005524; GO:0005759; GO:0006457
Contig7870	125.126	153.447	152.645	159.438	177.694	150.166	163.811	114.402	10 kDa heat shock protein, mitochondrial (Hsp10) (10 kDa chaperonin) (Chaperonin 10) (CPN10)	mitochondrial matrix [GO:0005759]; ATP binding [GO:0005524]; protein folding [GO:0006457]	GO:0005524; GO:0005759; GO:0006457
W0d6282|c0_g1_i2	45.3302	42.0679	38.7942	53.5334	55.5231	37.6426	35.0116	33.5462	10 kDa heat shock protein, mitochondrial (Hsp10) (10 kDa chaperonin) (Chaperonin 10) (CPN10)	mitochondrial matrix [GO:0005759]; ATP binding [GO:0005524]; protein folding [GO:0006457]	GO:0005524; GO:0005759; GO:0006457
W0d23340|c0_g2_i1	1.40469	1.24675	0.741363	3.21905	7.28928	1.60564	1.96211	1.23673	104 kDa microneme/rhoptry antigen (p104)	anchored component of membrane [GO:0031225]; plasma membrane [GO:0005886]	GO:0005886; GO:0031225
W6b16826|c0_g1_i1	14.7257	12.8315	14.8533	10.8459	10.4367	8.87837	10.9053	11.0819	116 kDa U5 small nuclear ribonucleoprotein component (Elongation factor Tu GTP-binding domain protein 2) (U5 snRNP-specific protein, 116 kDa) (U5-116 kDa)	Cajal body [GO:0015030]; catalytic step 2 spliceosome [GO:0071013]; cytoplasm [GO:0005737]; intracellular [GO:0005622]; membrane [GO:0016020]; nuclear speck [GO:0016607]; GTP binding [GO:0005525]; GTPase activity [GO:0003924]; poly(A) RNA binding [GO:0044822]; mRNA processing [GO:0006397]; RNA splicing [GO:0008380]	GO:0003924; GO:0005525; GO:0005622; GO:0005737; GO:0006397; GO:0008380; GO:0015030; GO:0016020; GO:0016607; GO:0044822; GO:0071013
Contig32728	25.6992	22.0081	22.7396	18.0145	17.6614	15.9258	17.3181	21.1555	116 kDa U5 small nuclear ribonucleoprotein component (Elongation factor Tu GTP-binding domain-containing protein 2) (U5 snRNP-specific protein, 116 kDa) (U5-116 kDa)	Cajal body [GO:0015030]; catalytic step 2 spliceosome [GO:0071013]; cytoplasm [GO:0005737]; membrane [GO:0016020]; nuclear speck [GO:0016607]; nucleoplasm [GO:0005654]; nucleus [GO:0005634]; GTP binding [GO:0005525]; GTPase activity [GO:0003924]; poly(A) RNA binding [GO:0044822]; mRNA processing [GO:0006397]; RNA splicing [GO:0008380]	GO:0003924; GO:0005525; GO:0005634; GO:0005654; GO:0005737; GO:0006397; GO:0008380; GO:0015030; GO:0016020; GO:0016607; GO:0044822; GO:0071013
Contig9403	1.17158	0.602643	2.0562	2.18446	1.95698	2.40328	2.23687	1.57865	12 kDa FK506-binding protein (FKBP) (EC 5.2.1.8) (Macrolide-binding protein) (Peptidyl-prolyl cis-trans isomerase) (PPIase) (Rotamase)	endoplasmic reticulum membrane [GO:0005789]; plasma membrane [GO:0005886]; FK506 binding [GO:0005528]; peptidyl-prolyl cis-trans isomerase activity [GO:0003755]; cellular response to DNA damage stimulus [GO:0006974]; chaperone-mediated protein folding [GO:0061077]	GO:0003755; GO:0005528; GO:0005789; GO:0005886; GO:0006974; GO:0061077
Contig31546	6.99133	42.2142	28.2787	1.40806	1.77202	1.39909	3.62638	1.04399	12-oxophytodienoate reductase 3 (EC 1.3.1.42) (12-oxophytodienoate-10,11-reductase 3) (AtOPR3) (OPDA-reductase 3) (Delayed dehiscence 1) [Cleaved into: 12-oxophytodienoate reductase 3, N-terminally processed]	peroxisome [GO:0005777]; 12-oxophytodienoate reductase activity [GO:0016629]; FMN binding [GO:0010181]; NADPH dehydrogenase activity [GO:0003959]; fatty acid biosynthetic process [GO:0006633]; jasmonic acid biosynthetic process [GO:0009695]; oxylipin biosynthetic process [GO:0031408]; response to fungus [GO:0009620]; response to ozone [GO:0010193]	GO:0003959; GO:0005777; GO:0006633; GO:0009620; GO:0009695; GO:0010181; GO:0010193; GO:0016629; GO:0031408
Contig15953	1.63397	2.71935	3.28988	6.67285	6.32282	2.55883	2.24125	1.15258	14 kDa phosphohistidine phosphatase (EC 3.9.1.3) (Phosphohistidine phosphatase 1) (PHPT1) (Protein histidine phosphatase) (PHP)	cytosol [GO:0005829]; extracellular exosome [GO:0070062]; calcium channel inhibitor activity [GO:0019855]; ion channel binding [GO:0044325]; phosphohistidine phosphatase activity [GO:0008969]; phosphoprotein phosphatase activity [GO:0004721]; negative regulation of ATP citrate synthase activity [GO:2000984]; negative regulation of lyase activity [GO:0051350]; negative regulation of T cell recepto…	GO:0004721; GO:0005829; GO:0006470; GO:0008969; GO:0019855; GO:0035774; GO:0035971; GO:0044325; GO:0050860; GO:0051350; GO:0070062; GO:2000147; GO:2000249; GO:2000984
Contig18	4.77552	9.75122	7.91395	2.36142	3.55682	2.31242	5.71682	0.947779	14 kDa phosphohistidine phosphatase (EC 3.9.1.3) (Phosphohistidine phosphatase 1) (PHPT1) (Protein histidine phosphatase) (PHP)	cytosol [GO:0005829]; extracellular exosome [GO:0070062]; calcium channel inhibitor activity [GO:0019855]; phosphohistidine phosphatase activity [GO:0008969]; phosphoprotein phosphatase activity [GO:0004721]; negative regulation of ATP citrate synthase activity [GO:2000984]; negative regulation of lyase activity [GO:0051350]; negative regulation of T cell receptor signaling pathway [GO:0050860]; …	GO:0004721; GO:0005829; GO:0008969; GO:0019855; GO:0035971; GO:0050860; GO:0051350; GO:0070062; GO:2000147; GO:2000249; GO:2000984
Contig36700	20.8199	24.3192	21.9806	21.553	22.3974	22.9251	25.0201	25.4889	14 kDa phosphohistidine phosphatase (EC 3.9.1.3) (Phosphohistidine phosphatase 1) (PHPT1) (Protein histidine phosphatase) (PHP)	cytosol [GO:0005829]; extracellular exosome [GO:0070062]; calcium channel inhibitor activity [GO:0019855]; phosphohistidine phosphatase activity [GO:0008969]; phosphoprotein phosphatase activity [GO:0004721]; negative regulation of ATP citrate synthase activity [GO:2000984]; negative regulation of lyase activity [GO:0051350]; negative regulation of T cell receptor signaling pathway [GO:0050860]; …	GO:0004721; GO:0005829; GO:0008969; GO:0019855; GO:0035971; GO:0050860; GO:0051350; GO:0070062; GO:2000147; GO:2000249; GO:2000984
W1a2732|c0_g1_i1	1.78148	5.62642	3.23374	0.645275	1.90433	1.31545	2.55166	0.49947	14 kDa phosphohistidine phosphatase (EC 3.9.1.3) (Phosphohistidine phosphatase 1) (PHPT1) (Protein histidine phosphatase) (PHP)	cytosol [GO:0005829]; extracellular exosome [GO:0070062]; calcium channel inhibitor activity [GO:0019855]; phosphohistidine phosphatase activity [GO:0008969]; phosphoprotein phosphatase activity [GO:0004721]; negative regulation of ATP citrate synthase activity [GO:2000984]; negative regulation of lyase activity [GO:0051350]; negative regulation of T cell receptor signaling pathway [GO:0050860]; …	GO:0004721; GO:0005829; GO:0008969; GO:0019855; GO:0035971; GO:0050860; GO:0051350; GO:0070062; GO:2000147; GO:2000249; GO:2000984
W1a2732|c0_g1_i2	1.19568	5.0008	2.03186	0.545788	0.782547	1.06422	1.6113	0.505826	14 kDa phosphohistidine phosphatase (EC 3.9.1.3) (Phosphohistidine phosphatase 1) (PHPT1) (Protein histidine phosphatase) (PHP)	cytosol [GO:0005829]; extracellular exosome [GO:0070062]; calcium channel inhibitor activity [GO:0019855]; ion channel binding [GO:0044325]; phosphohistidine phosphatase activity [GO:0008969]; phosphoprotein phosphatase activity [GO:0004721]; negative regulation of ATP citrate synthase activity [GO:2000984]; negative regulation of lyase activity [GO:0051350]; negative regulation of T cell recepto…	GO:0004721; GO:0005829; GO:0006470; GO:0008969; GO:0019855; GO:0035774; GO:0035971; GO:0044325; GO:0050860; GO:0051350; GO:0070062; GO:2000147; GO:2000249; GO:2000984
W2b15675|c0_g1_i1	1.07531	4.81313	2.78276	1.71776	1.61322	1.19425	1.2124	0.741629	14 kDa phosphohistidine phosphatase (EC 3.9.1.3) (Phosphohistidine phosphatase 1) (PHPT1) (Protein histidine phosphatase) (PHP)	cytosol [GO:0005829]; extracellular exosome [GO:0070062]; calcium channel inhibitor activity [GO:0019855]; phosphohistidine phosphatase activity [GO:0008969]; phosphoprotein phosphatase activity [GO:0004721]; negative regulation of ATP citrate synthase activity [GO:2000984]; negative regulation of lyase activity [GO:0051350]; negative regulation of T cell receptor signaling pathway [GO:0050860]; …	GO:0004721; GO:0005829; GO:0008969; GO:0019855; GO:0035971; GO:0050860; GO:0051350; GO:0070062; GO:2000147; GO:2000249; GO:2000984
W3d11346|c2_g2_i2	0.146454	0.120453	0.184602	1.963	0.622566	1.13467	1.46758	1.42418	14 kDa phosphohistidine phosphatase (EC 3.9.1.3) (Phosphohistidine phosphatase 1) (PHPT1) (Protein histidine phosphatase) (PHP)	cytosol [GO:0005829]; extracellular exosome [GO:0070062]; calcium channel inhibitor activity [GO:0019855]; phosphohistidine phosphatase activity [GO:0008969]; phosphoprotein phosphatase activity [GO:0004721]; negative regulation of ATP citrate synthase activity [GO:2000984]; negative regulation of lyase activity [GO:0051350]; negative regulation of T cell receptor signaling pathway [GO:0050860]; …	GO:0004721; GO:0005829; GO:0008969; GO:0019855; GO:0035971; GO:0050860; GO:0051350; GO:0070062; GO:2000147; GO:2000249; GO:2000984
W3d11346|c2_g2_i5	0.546136	1.23645	1.41321	1.32041	0.753191	1.06582	1.53719	0.415076	14 kDa phosphohistidine phosphatase (EC 3.9.1.3) (Phosphohistidine phosphatase 1) (PHPT1) (Protein histidine phosphatase) (PHP)	cytosol [GO:0005829]; extracellular exosome [GO:0070062]; calcium channel inhibitor activity [GO:0019855]; phosphohistidine phosphatase activity [GO:0008969]; phosphoprotein phosphatase activity [GO:0004721]; negative regulation of ATP citrate synthase activity [GO:2000984]; negative regulation of lyase activity [GO:0051350]; negative regulation of T cell receptor signaling pathway [GO:0050860]; …	GO:0004721; GO:0005829; GO:0008969; GO:0019855; GO:0035971; GO:0050860; GO:0051350; GO:0070062; GO:2000147; GO:2000249; GO:2000984
W4a29722|c0_g1_i1	1.24854	5.80964	5.13753	1.36689	2.73543	1.73686	2.58842	0.731724	14 kDa phosphohistidine phosphatase (EC 3.9.1.3) (Phosphohistidine phosphatase 1) (PHPT1) (Protein histidine phosphatase) (PHP)	cytosol [GO:0005829]; extracellular exosome [GO:0070062]; calcium channel inhibitor activity [GO:0019855]; phosphohistidine phosphatase activity [GO:0008969]; phosphoprotein phosphatase activity [GO:0004721]; negative regulation of ATP citrate synthase activity [GO:2000984]; negative regulation of lyase activity [GO:0051350]; negative regulation of T cell receptor signaling pathway [GO:0050860]; …	GO:0004721; GO:0005829; GO:0008969; GO:0019855; GO:0035971; GO:0050860; GO:0051350; GO:0070062; GO:2000147; GO:2000249; GO:2000984
W5c10919|c0_g2_i1	2.15645	2.14468	3.87895	7.45354	5.83889	3.37025	2.40129	1.5981	14 kDa phosphohistidine phosphatase (EC 3.9.1.3) (Phosphohistidine phosphatase 1) (PHPT1) (Protein histidine phosphatase) (PHP)	cytosol [GO:0005829]; extracellular exosome [GO:0070062]; calcium channel inhibitor activity [GO:0019855]; ion channel binding [GO:0044325]; phosphohistidine phosphatase activity [GO:0008969]; phosphoprotein phosphatase activity [GO:0004721]; negative regulation of ATP citrate synthase activity [GO:2000984]; negative regulation of lyase activity [GO:0051350]; negative regulation of T cell recepto…	GO:0004721; GO:0005829; GO:0006470; GO:0008969; GO:0019855; GO:0035774; GO:0035971; GO:0044325; GO:0050860; GO:0051350; GO:0070062; GO:2000147; GO:2000249; GO:2000984
Contig42765	30.2979	39.2754	54.6662	44.5415	40.8526	31.4708	32.4931	31.096	14-3-3 protein epsilon (14-3-3E)	axon [GO:0030424]; cell-cell adherens junction [GO:0005913]; cytoplasmic vesicle membrane [GO:0030659]; cytosol [GO:0005829]; extracellular exosome [GO:0070062]; focal adhesion [GO:0005925]; kinesin complex [GO:0005871]; melanosome [GO:0042470]; membrane [GO:0016020]; mitochondrion [GO:0005739]; cadherin binding involved in cell-cell adhesion [GO:0098641]; enzyme binding [GO:0019899]; histone dea…	GO:0000086; GO:0001764; GO:0003064; GO:0005739; GO:0005829; GO:0005871; GO:0005913; GO:0005925; GO:0006605; GO:0015459; GO:0016020; GO:0016032; GO:0019899; GO:0021762; GO:0021766; GO:0021987; GO:0023026; GO:0030424; GO:0030659; GO:0031625; GO:0035329; GO:0035556; GO:0042470; GO:0042826; GO:0043154; GO:0044325; GO:0044822; GO:0046982; GO:0050815; GO:0051219; GO:0060306; GO:0061024; GO:0070062; GO:…
W4a19908|c0_g1_i1	25.8632	36.0113	46.7675	40.1192	38.2138	28.1889	26.0782	26.6321	14-3-3 protein epsilon (14-3-3E)	axon [GO:0030424]; cell-cell adherens junction [GO:0005913]; cytoplasmic vesicle membrane [GO:0030659]; cytosol [GO:0005829]; extracellular exosome [GO:0070062]; focal adhesion [GO:0005925]; kinesin complex [GO:0005871]; melanosome [GO:0042470]; membrane [GO:0016020]; mitochondrion [GO:0005739]; cadherin binding involved in cell-cell adhesion [GO:0098641]; enzyme binding [GO:0019899]; histone dea…	GO:0000086; GO:0001764; GO:0003064; GO:0005739; GO:0005829; GO:0005871; GO:0005913; GO:0005925; GO:0006605; GO:0015459; GO:0016020; GO:0016032; GO:0019899; GO:0021762; GO:0021766; GO:0021987; GO:0023026; GO:0030424; GO:0030659; GO:0031625; GO:0035329; GO:0035556; GO:0042470; GO:0042826; GO:0043154; GO:0044325; GO:0044822; GO:0046982; GO:0050815; GO:0051219; GO:0060306; GO:0061024; GO:0070062; GO:…
Contig25580	44.6858	71.2393	73.7839	83.5871	113.834	112.8	118.841	129.519	14-3-3 protein zeta	cytoplasm [GO:0005737]	GO:0005737
Contig36937	108.274	86.4419	137.371	121.337	95.5685	83.4032	86.4824	69.5041	14-3-3 protein zeta	cytoplasm [GO:0005737]	GO:0005737
Contig36938	83.4056	64.8672	98.0132	92.2823	70.1717	54.4155	60.3847	45.0047	14-3-3 protein zeta	cytoplasm [GO:0005737]	GO:0005737
Contig45115	556.114	424.616	433.31	336.197	375.003	349.393	337.362	316.86	14-3-3 protein zeta	cytoplasm [GO:0005737]	GO:0005737
Contig45116	59.6513	99.5223	99.4762	110.523	147.661	144.75	154.977	168.177	14-3-3 protein zeta	cytoplasm [GO:0005737]	GO:0005737
Contig37059	0.57444	0.516298	0.316221	0.652899	1.28374	0.734459	1.16209	1.0192	14-3-3-like protein B (14-3-3B)
Contig9688	1.1178	1.5925	1.43461	0.76335	0.993255	1.70804	1.38618	2.07179	14-3-3-like protein GF14 mu (General regulatory factor 9)
Contig16593	55.067	91.5934	95.6785	92.3325	105.349	111.906	106.869	84.9118	15 kDa selenoprotein	endoplasmic reticulum lumen [GO:0005788]; selenium binding [GO:0008430]	GO:0005788; GO:0008430
W4a26268|c0_g1_i9	0.660089	1.38056	0.496137	1.1292	4.54447	3.60308	3.8416	0.672282	15 kDa selenoprotein	endoplasmic reticulum lumen [GO:0005788]; extracellular exosome [GO:0070062]; selenium binding [GO:0008430]; 'de novo' posttranslational protein folding [GO:0051084]	GO:0005788; GO:0008430; GO:0051084; GO:0070062
Contig22637	0.90999	0.760066	1.58349	2.18322	2.79613	2.40476	2.17318	1.60197	15-hydroxyprostaglandin dehydrogenase [NAD(+)] (15-PGDH) (EC 1.1.1.141) (Prostaglandin dehydrogenase 1)	basolateral plasma membrane [GO:0016323]; cytoplasm [GO:0005737]; extracellular exosome [GO:0070062]; nucleoplasm [GO:0005654]; 15-hydroxyprostaglandin dehydrogenase (NAD+) activity [GO:0016404]; catalytic activity [GO:0003824]; NAD binding [GO:0051287]; NAD+ binding [GO:0070403]; prostaglandin E receptor activity [GO:0004957]; ductus arteriosus closure [GO:0097070]; female pregnancy [GO:0007565]…	GO:0003824; GO:0004957; GO:0005654; GO:0005737; GO:0006693; GO:0007179; GO:0007565; GO:0007567; GO:0016323; GO:0016404; GO:0030728; GO:0045786; GO:0051287; GO:0070062; GO:0070403; GO:0070493; GO:0097070
Contig25561	1.54946	0.675821	3.18086	2.7354	2.18558	5.64794	3.41273	1.18599	15-hydroxyprostaglandin dehydrogenase [NAD(+)] (15-PGDH) (EC 1.1.1.141) (Prostaglandin dehydrogenase 1)	cytoplasm [GO:0005737]; 15-hydroxyprostaglandin dehydrogenase (NAD+) activity [GO:0016404]; catalytic activity [GO:0003824]; NAD binding [GO:0051287]; NAD+ binding [GO:0070403]; prostaglandin E receptor activity [GO:0004957]; ductus arteriosus closure [GO:0097070]; female pregnancy [GO:0007565]; negative regulation of cell cycle [GO:0045786]; ovulation [GO:0030728]; parturition [GO:0007567]; pros…	GO:0003824; GO:0004957; GO:0005737; GO:0006693; GO:0007179; GO:0007565; GO:0007567; GO:0016404; GO:0030728; GO:0045786; GO:0051287; GO:0070403; GO:0070493; GO:0097070
Contig2601	11.2121	8.15533	5.26252	8.28804	5.17719	6.82406	4.23811	3.43164	15-hydroxyprostaglandin dehydrogenase [NAD(+)] (15-PGDH) (EC 1.1.1.141) (Prostaglandin dehydrogenase 1)	cytoplasm [GO:0005737]; 15-hydroxyprostaglandin dehydrogenase (NAD+) activity [GO:0016404]; catalytic activity [GO:0003824]; NAD binding [GO:0051287]; NAD+ binding [GO:0070403]; prostaglandin E receptor activity [GO:0004957]; ductus arteriosus closure [GO:0097070]; female pregnancy [GO:0007565]; negative regulation of cell cycle [GO:0045786]; ovulation [GO:0030728]; parturition [GO:0007567]; pros…	GO:0003824; GO:0004957; GO:0005737; GO:0006693; GO:0007179; GO:0007565; GO:0007567; GO:0016404; GO:0030728; GO:0045786; GO:0051287; GO:0070403; GO:0070493; GO:0097070
Contig39704	5.59472	2.31251	1.54223	1.60748	3.29401	2.33443	1.64095	3.20614	15-hydroxyprostaglandin dehydrogenase [NAD(+)] (15-PGDH) (EC 1.1.1.141) (Prostaglandin dehydrogenase 1)	basolateral plasma membrane [GO:0016323]; cytoplasm [GO:0005737]; extracellular exosome [GO:0070062]; nucleoplasm [GO:0005654]; 15-hydroxyprostaglandin dehydrogenase (NAD+) activity [GO:0016404]; catalytic activity [GO:0003824]; NAD binding [GO:0051287]; NAD+ binding [GO:0070403]; prostaglandin E receptor activity [GO:0004957]; ductus arteriosus closure [GO:0097070]; female pregnancy [GO:0007565]…	GO:0003824; GO:0004957; GO:0005654; GO:0005737; GO:0006693; GO:0007179; GO:0007565; GO:0007567; GO:0016323; GO:0016404; GO:0030728; GO:0045786; GO:0051287; GO:0070062; GO:0070403; GO:0070493; GO:0097070
Contig39863	0.460756	0.262925	0.40142	0.685824	0.655996	0.588886	0.31569	1.04059	15-hydroxyprostaglandin dehydrogenase [NAD(+)] (15-PGDH) (EC 1.1.1.141) (Prostaglandin dehydrogenase 1)	cytoplasm [GO:0005737]; 15-hydroxyprostaglandin dehydrogenase (NAD+) activity [GO:0016404]; catalytic activity [GO:0003824]; NAD binding [GO:0051287]; NAD+ binding [GO:0070403]; prostaglandin E receptor activity [GO:0004957]; ductus arteriosus closure [GO:0097070]; estrous cycle phase [GO:0060206]; female pregnancy [GO:0007565]; negative regulation of cell cycle [GO:0045786]; ovulation [GO:003072…	GO:0003824; GO:0004957; GO:0005737; GO:0006693; GO:0007179; GO:0007565; GO:0007567; GO:0016404; GO:0030728; GO:0045786; GO:0051287; GO:0060206; GO:0070403; GO:0070493; GO:0097070
Contig42109	1.85535	1.5008	3.11171	4.11844	5.60434	5.01795	4.42045	4.69999	15-hydroxyprostaglandin dehydrogenase [NAD(+)] (15-PGDH) (EC 1.1.1.141) (Prostaglandin dehydrogenase 1)	basolateral plasma membrane [GO:0016323]; cytoplasm [GO:0005737]; extracellular exosome [GO:0070062]; nucleoplasm [GO:0005654]; 15-hydroxyprostaglandin dehydrogenase (NAD+) activity [GO:0016404]; catalytic activity [GO:0003824]; NAD binding [GO:0051287]; NAD+ binding [GO:0070403]; prostaglandin E receptor activity [GO:0004957]; ductus arteriosus closure [GO:0097070]; female pregnancy [GO:0007565]…	GO:0003824; GO:0004957; GO:0005654; GO:0005737; GO:0006693; GO:0007179; GO:0007565; GO:0007567; GO:0016323; GO:0016404; GO:0030728; GO:0045786; GO:0051287; GO:0070062; GO:0070403; GO:0070493; GO:0097070
Contig43428	1.85525	3.36102	7.75318	8.3611	6.20255	9.12367	6.02281	4.13161	15-hydroxyprostaglandin dehydrogenase [NAD(+)] (15-PGDH) (EC 1.1.1.141) (Prostaglandin dehydrogenase 1)	cytoplasm [GO:0005737]; 15-hydroxyprostaglandin dehydrogenase (NAD+) activity [GO:0016404]; catalytic activity [GO:0003824]; NAD binding [GO:0051287]; NAD+ binding [GO:0070403]; prostaglandin E receptor activity [GO:0004957]; ductus arteriosus closure [GO:0097070]; female pregnancy [GO:0007565]; negative regulation of cell cycle [GO:0045786]; ovulation [GO:0030728]; parturition [GO:0007567]; pros…	GO:0003824; GO:0004957; GO:0005737; GO:0006693; GO:0007179; GO:0007565; GO:0007567; GO:0016404; GO:0030728; GO:0045786; GO:0051287; GO:0070403; GO:0070493; GO:0097070
Contig45311	8.44921	4.89702	8.40565	5.95479	6.31393	11.9522	7.8195	16.939	15-hydroxyprostaglandin dehydrogenase [NAD(+)] (15-PGDH) (EC 1.1.1.141) (Prostaglandin dehydrogenase 1)	basolateral plasma membrane [GO:0016323]; cytoplasm [GO:0005737]; extracellular exosome [GO:0070062]; nucleoplasm [GO:0005654]; 15-hydroxyprostaglandin dehydrogenase (NAD+) activity [GO:0016404]; catalytic activity [GO:0003824]; NAD binding [GO:0051287]; NAD+ binding [GO:0070403]; prostaglandin E receptor activity [GO:0004957]; ductus arteriosus closure [GO:0097070]; female pregnancy [GO:0007565]…	GO:0003824; GO:0004957; GO:0005654; GO:0005737; GO:0006693; GO:0007179; GO:0007565; GO:0007567; GO:0016323; GO:0016404; GO:0030728; GO:0045786; GO:0051287; GO:0070062; GO:0070403; GO:0070493; GO:0097070
Contig7892	6.2489	5.42927	3.32605	5.28038	4.40608	3.74573	2.18876	2.77002	15-hydroxyprostaglandin dehydrogenase [NAD(+)] (15-PGDH) (EC 1.1.1.141) (Prostaglandin dehydrogenase 1)	basolateral plasma membrane [GO:0016323]; cytoplasm [GO:0005737]; extracellular exosome [GO:0070062]; nucleoplasm [GO:0005654]; 15-hydroxyprostaglandin dehydrogenase (NAD+) activity [GO:0016404]; catalytic activity [GO:0003824]; NAD binding [GO:0051287]; NAD+ binding [GO:0070403]; prostaglandin E receptor activity [GO:0004957]; ductus arteriosus closure [GO:0097070]; female pregnancy [GO:0007565]…	GO:0003824; GO:0004957; GO:0005654; GO:0005737; GO:0006693; GO:0007179; GO:0007565; GO:0007567; GO:0016323; GO:0016404; GO:0030728; GO:0045786; GO:0051287; GO:0070062; GO:0070403; GO:0070493; GO:0097070
Contig9511	2.24601	4.19174	4.51595	4.56266	5.29271	5.7772	4.39079	5.762	15-hydroxyprostaglandin dehydrogenase [NAD(+)] (15-PGDH) (EC 1.1.1.141) (Prostaglandin dehydrogenase 1)	cytoplasm [GO:0005737]; 15-hydroxyprostaglandin dehydrogenase (NAD+) activity [GO:0016404]; catalytic activity [GO:0003824]; NAD binding [GO:0051287]; NAD+ binding [GO:0070403]; prostaglandin E receptor activity [GO:0004957]; ductus arteriosus closure [GO:0097070]; female pregnancy [GO:0007565]; negative regulation of cell cycle [GO:0045786]; ovulation [GO:0030728]; parturition [GO:0007567]; pros…	GO:0003824; GO:0004957; GO:0005737; GO:0006693; GO:0007179; GO:0007565; GO:0007567; GO:0016404; GO:0030728; GO:0045786; GO:0051287; GO:0070403; GO:0070493; GO:0097070
Contig9536	6.11596	8.20845	10.9057	9.18109	11.1945	12.5903	9.07367	7.29488	15-hydroxyprostaglandin dehydrogenase [NAD(+)] (15-PGDH) (EC 1.1.1.141) (Prostaglandin dehydrogenase 1)	cytoplasm [GO:0005737]; 15-hydroxyprostaglandin dehydrogenase (NAD+) activity [GO:0016404]; catalytic activity [GO:0003824]; NAD binding [GO:0051287]; NAD+ binding [GO:0070403]; prostaglandin E receptor activity [GO:0004957]; ductus arteriosus closure [GO:0097070]; female pregnancy [GO:0007565]; negative regulation of cell cycle [GO:0045786]; ovulation [GO:0030728]; parturition [GO:0007567]; pros…	GO:0003824; GO:0004957; GO:0005737; GO:0006693; GO:0007179; GO:0007565; GO:0007567; GO:0016404; GO:0030728; GO:0045786; GO:0051287; GO:0070403; GO:0070493; GO:0097070
W2b32520|c0_g1_i1	0.624749	0.348626	2.15627	1.60553	1.57305	2.42673	2.12133	0.640034	15-hydroxyprostaglandin dehydrogenase [NAD(+)] (15-PGDH) (EC 1.1.1.141) (Prostaglandin dehydrogenase 1)	cytoplasm [GO:0005737]; 15-hydroxyprostaglandin dehydrogenase (NAD+) activity [GO:0016404]; catalytic activity [GO:0003824]; NAD binding [GO:0051287]; NAD+ binding [GO:0070403]; prostaglandin E receptor activity [GO:0004957]; ductus arteriosus closure [GO:0097070]; female pregnancy [GO:0007565]; negative regulation of cell cycle [GO:0045786]; ovulation [GO:0030728]; parturition [GO:0007567]; pros…	GO:0003824; GO:0004957; GO:0005737; GO:0006693; GO:0007179; GO:0007565; GO:0007567; GO:0016404; GO:0030728; GO:0045786; GO:0051287; GO:0070403; GO:0070493; GO:0097070
W3d29110|c0_g1_i2	0.5549	1.33324	1.53304	4.28263	1.99746	1.97697	1.219	2.28742	15-hydroxyprostaglandin dehydrogenase [NAD(+)] (15-PGDH) (EC 1.1.1.141) (Prostaglandin dehydrogenase 1)	cytoplasm [GO:0005737]; 15-hydroxyprostaglandin dehydrogenase (NAD+) activity [GO:0016404]; catalytic activity [GO:0003824]; NAD binding [GO:0051287]; NAD+ binding [GO:0070403]; prostaglandin E receptor activity [GO:0004957]; ductus arteriosus closure [GO:0097070]; female pregnancy [GO:0007565]; negative regulation of cell cycle [GO:0045786]; ovulation [GO:0030728]; parturition [GO:0007567]; pros…	GO:0003824; GO:0004957; GO:0005737; GO:0006693; GO:0007179; GO:0007565; GO:0007567; GO:0016404; GO:0030728; GO:0045786; GO:0051287; GO:0070403; GO:0070493; GO:0097070
W4a4622|c0_g1_i2	0.779808	1.50832	1.8422	3.40089	3.03202	3.15151	1.83523	2.49578	15-hydroxyprostaglandin dehydrogenase [NAD(+)] (15-PGDH) (EC 1.1.1.141) (Prostaglandin dehydrogenase 1)	cytoplasm [GO:0005737]; 15-hydroxyprostaglandin dehydrogenase (NAD+) activity [GO:0016404]; catalytic activity [GO:0003824]; NAD binding [GO:0051287]; NAD+ binding [GO:0070403]; prostaglandin E receptor activity [GO:0004957]; ductus arteriosus closure [GO:0097070]; female pregnancy [GO:0007565]; negative regulation of cell cycle [GO:0045786]; ovulation [GO:0030728]; parturition [GO:0007567]; pros…	GO:0003824; GO:0004957; GO:0005737; GO:0006693; GO:0007179; GO:0007565; GO:0007567; GO:0016404; GO:0030728; GO:0045786; GO:0051287; GO:0070403; GO:0070493; GO:0097070
W4a4622|c0_g1_i3	0.666572	1.33293	1.96503	3.33839	3.22956	2.78658	2.43385	2.32841	15-hydroxyprostaglandin dehydrogenase [NAD(+)] (15-PGDH) (EC 1.1.1.141) (Prostaglandin dehydrogenase 1)	cytoplasm [GO:0005737]; 15-hydroxyprostaglandin dehydrogenase (NAD+) activity [GO:0016404]; catalytic activity [GO:0003824]; NAD binding [GO:0051287]; NAD+ binding [GO:0070403]; prostaglandin E receptor activity [GO:0004957]; ductus arteriosus closure [GO:0097070]; female pregnancy [GO:0007565]; negative regulation of cell cycle [GO:0045786]; ovulation [GO:0030728]; parturition [GO:0007567]; pros…	GO:0003824; GO:0004957; GO:0005737; GO:0006693; GO:0007179; GO:0007565; GO:0007567; GO:0016404; GO:0030728; GO:0045786; GO:0051287; GO:0070403; GO:0070493; GO:0097070
W5c13649|c0_g1_i1	0.550002	0.342209	1.10477	1.79802	1.17778	4.96727	1.46078	1.11381	15-hydroxyprostaglandin dehydrogenase [NAD(+)] (15-PGDH) (EC 1.1.1.141) (Prostaglandin dehydrogenase 1)	cytoplasm [GO:0005737]; 15-hydroxyprostaglandin dehydrogenase (NAD+) activity [GO:0016404]; catalytic activity [GO:0003824]; NAD binding [GO:0051287]; NAD+ binding [GO:0070403]; prostaglandin E receptor activity [GO:0004957]; ductus arteriosus closure [GO:0097070]; female pregnancy [GO:0007565]; negative regulation of cell cycle [GO:0045786]; ovulation [GO:0030728]; parturition [GO:0007567]; pros…	GO:0003824; GO:0004957; GO:0005737; GO:0006693; GO:0007179; GO:0007565; GO:0007567; GO:0016404; GO:0030728; GO:0045786; GO:0051287; GO:0070403; GO:0070493; GO:0097070
W5c17629|c0_g1_i1	0.780192	2.30684	4.07271	4.7248	3.6295	5.66157	4.27411	3.76667	15-hydroxyprostaglandin dehydrogenase [NAD(+)] (15-PGDH) (EC 1.1.1.141) (Prostaglandin dehydrogenase 1)	cytoplasm [GO:0005737]; 15-hydroxyprostaglandin dehydrogenase (NAD+) activity [GO:0016404]; catalytic activity [GO:0003824]; NAD binding [GO:0051287]; NAD+ binding [GO:0070403]; prostaglandin E receptor activity [GO:0004957]; ductus arteriosus closure [GO:0097070]; female pregnancy [GO:0007565]; negative regulation of cell cycle [GO:0045786]; ovulation [GO:0030728]; parturition [GO:0007567]; pros…	GO:0003824; GO:0004957; GO:0005737; GO:0006693; GO:0007179; GO:0007565; GO:0007567; GO:0016404; GO:0030728; GO:0045786; GO:0051287; GO:0070403; GO:0070493; GO:0097070
W7b10862|c2_g7_i1	2.17611	1.42239	2.38075	1.35835	1.07055	0.900574	1.1898	0.83668	15-hydroxyprostaglandin dehydrogenase [NAD(+)] (15-PGDH) (EC 1.1.1.141) (Prostaglandin dehydrogenase 1)	cytoplasm [GO:0005737]; 15-hydroxyprostaglandin dehydrogenase (NAD+) activity [GO:0016404]; catalytic activity [GO:0003824]; NAD binding [GO:0051287]; NAD+ binding [GO:0070403]; prostaglandin E receptor activity [GO:0004957]; ductus arteriosus closure [GO:0097070]; female pregnancy [GO:0007565]; negative regulation of cell cycle [GO:0045786]; ovulation [GO:0030728]; parturition [GO:0007567]; pros…	GO:0003824; GO:0004957; GO:0005737; GO:0006693; GO:0007179; GO:0007565; GO:0007567; GO:0016404; GO:0030728; GO:0045786; GO:0051287; GO:0070403; GO:0070493; GO:0097070
Contig8114	8.19147	2.3154	9.98191	8.17302	10.3647	7.9881	9.18911	3.7937	15-hydroxyprostaglandin dehydrogenase [NAD(+)] (15-PGDH) (EC 1.1.1.141) (Prostaglandin dehydrogenase 1) (Short chain dehydrogenase/reductase family 36C member 1)	basolateral plasma membrane [GO:0016323]; cytoplasm [GO:0005737]; cytosol [GO:0005829]; extracellular exosome [GO:0070062]; nucleoplasm [GO:0005654]; 15-hydroxyprostaglandin dehydrogenase (NAD+) activity [GO:0016404]; catalytic activity [GO:0003824]; NAD binding [GO:0051287]; NAD+ binding [GO:0070403]; prostaglandin E receptor activity [GO:0004957]; protein homodimerization activity [GO:0042803];…	GO:0003824; GO:0004957; GO:0005654; GO:0005737; GO:0005829; GO:0006693; GO:0007179; GO:0007565; GO:0007567; GO:0016323; GO:0016404; GO:0019372; GO:0030728; GO:0042803; GO:0045786; GO:0051287; GO:0070062; GO:0070403; GO:0070493; GO:0097070; GO:2001300
W0d26641|c0_g1_i3	2.0662	1.29324	0.730266	0.974082	1.21451	0.904843	0.542613	0.667661	15-hydroxyprostaglandin dehydrogenase [NAD(+)] (15-PGDH) (EC 1.1.1.141) (Prostaglandin dehydrogenase 1) (Short chain dehydrogenase/reductase family 36C member 1)	basolateral plasma membrane [GO:0016323]; cytoplasm [GO:0005737]; cytosol [GO:0005829]; extracellular exosome [GO:0070062]; nucleoplasm [GO:0005654]; 15-hydroxyprostaglandin dehydrogenase (NAD+) activity [GO:0016404]; catalytic activity [GO:0003824]; NAD binding [GO:0051287]; NAD+ binding [GO:0070403]; prostaglandin E receptor activity [GO:0004957]; protein homodimerization activity [GO:0042803];…	GO:0003824; GO:0004957; GO:0005654; GO:0005737; GO:0005829; GO:0006693; GO:0007179; GO:0007565; GO:0007567; GO:0016323; GO:0016404; GO:0019372; GO:0030728; GO:0042803; GO:0045786; GO:0051287; GO:0070062; GO:0070403; GO:0070493; GO:0097070; GO:2001300
W2b9770|c0_g1_i1	0.186291	0	2.21733	2.31323	1.33335	1.31987	0.472898	0.81123	15-hydroxyprostaglandin dehydrogenase [NAD(+)] (15-PGDH) (EC 1.1.1.141) (Prostaglandin dehydrogenase 1) (Short chain dehydrogenase/reductase family 36C member 1)	basolateral plasma membrane [GO:0016323]; cytoplasm [GO:0005737]; cytosol [GO:0005829]; extracellular exosome [GO:0070062]; nucleoplasm [GO:0005654]; 15-hydroxyprostaglandin dehydrogenase (NAD+) activity [GO:0016404]; catalytic activity [GO:0003824]; NAD binding [GO:0051287]; NAD+ binding [GO:0070403]; prostaglandin E receptor activity [GO:0004957]; protein homodimerization activity [GO:0042803];…	GO:0003824; GO:0004957; GO:0005654; GO:0005737; GO:0005829; GO:0006693; GO:0007179; GO:0007565; GO:0007567; GO:0016323; GO:0016404; GO:0019372; GO:0030728; GO:0042803; GO:0045786; GO:0051287; GO:0070062; GO:0070403; GO:0070493; GO:0097070; GO:2001300
W3d630|c0_g1_i1	3.86592	1.982	0.704594	0.796602	0.416904	0.85656	0.642859	0.206333	15-hydroxyprostaglandin dehydrogenase [NAD(+)] (15-PGDH) (EC 1.1.1.141) (Prostaglandin dehydrogenase 1) (Short chain dehydrogenase/reductase family 36C member 1)	basolateral plasma membrane [GO:0016323]; cytoplasm [GO:0005737]; cytosol [GO:0005829]; extracellular exosome [GO:0070062]; nucleoplasm [GO:0005654]; 15-hydroxyprostaglandin dehydrogenase (NAD+) activity [GO:0016404]; catalytic activity [GO:0003824]; NAD binding [GO:0051287]; NAD+ binding [GO:0070403]; prostaglandin E receptor activity [GO:0004957]; protein homodimerization activity [GO:0042803];…	GO:0003824; GO:0004957; GO:0005654; GO:0005737; GO:0005829; GO:0006693; GO:0007179; GO:0007565; GO:0007567; GO:0016323; GO:0016404; GO:0019372; GO:0030728; GO:0042803; GO:0045786; GO:0051287; GO:0070062; GO:0070403; GO:0070493; GO:0097070; GO:2001300
W4a25963|c0_g1_i2	0.38961	0.116286	1.65838	2.2692	2.25962	1.02224	0.831324	0.724607	15-hydroxyprostaglandin dehydrogenase [NAD(+)] (15-PGDH) (EC 1.1.1.141) (Prostaglandin dehydrogenase 1) (Short chain dehydrogenase/reductase family 36C member 1)	basolateral plasma membrane [GO:0016323]; cytoplasm [GO:0005737]; cytosol [GO:0005829]; extracellular exosome [GO:0070062]; nucleoplasm [GO:0005654]; 15-hydroxyprostaglandin dehydrogenase (NAD+) activity [GO:0016404]; catalytic activity [GO:0003824]; NAD binding [GO:0051287]; NAD+ binding [GO:0070403]; prostaglandin E receptor activity [GO:0004957]; protein homodimerization activity [GO:0042803];…	GO:0003824; GO:0004957; GO:0005654; GO:0005737; GO:0005829; GO:0006693; GO:0007179; GO:0007565; GO:0007567; GO:0016323; GO:0016404; GO:0019372; GO:0030728; GO:0042803; GO:0045786; GO:0051287; GO:0070062; GO:0070403; GO:0070493; GO:0097070; GO:2001300
W4a25963|c0_g1_i4	0.750469	0.256781	1.9509	1.48502	1.22858	1.36076	0.375082	0.426772	15-hydroxyprostaglandin dehydrogenase [NAD(+)] (15-PGDH) (EC 1.1.1.141) (Prostaglandin dehydrogenase 1) (Short chain dehydrogenase/reductase family 36C member 1)	basolateral plasma membrane [GO:0016323]; cytoplasm [GO:0005737]; cytosol [GO:0005829]; extracellular exosome [GO:0070062]; nucleoplasm [GO:0005654]; 15-hydroxyprostaglandin dehydrogenase (NAD+) activity [GO:0016404]; catalytic activity [GO:0003824]; NAD binding [GO:0051287]; NAD+ binding [GO:0070403]; prostaglandin E receptor activity [GO:0004957]; protein homodimerization activity [GO:0042803];…	GO:0003824; GO:0004957; GO:0005654; GO:0005737; GO:0005829; GO:0006693; GO:0007179; GO:0007565; GO:0007567; GO:0016323; GO:0016404; GO:0019372; GO:0030728; GO:0042803; GO:0045786; GO:0051287; GO:0070062; GO:0070403; GO:0070493; GO:0097070; GO:2001300
W5c18849|c0_g1_i1	0.524355	0.100473	0.946418	1.78864	2.58712	2.29699	1.55625	1.72776	15-hydroxyprostaglandin dehydrogenase [NAD(+)] (15-PGDH) (EC 1.1.1.141) (Prostaglandin dehydrogenase 1) (Short chain dehydrogenase/reductase family 36C member 1)	basolateral plasma membrane [GO:0016323]; cytoplasm [GO:0005737]; cytosol [GO:0005829]; extracellular exosome [GO:0070062]; nucleoplasm [GO:0005654]; 15-hydroxyprostaglandin dehydrogenase (NAD+) activity [GO:0016404]; catalytic activity [GO:0003824]; NAD binding [GO:0051287]; NAD+ binding [GO:0070403]; prostaglandin E receptor activity [GO:0004957]; protein homodimerization activity [GO:0042803];…	GO:0003824; GO:0004957; GO:0005654; GO:0005737; GO:0005829; GO:0006693; GO:0007179; GO:0007565; GO:0007567; GO:0016323; GO:0016404; GO:0019372; GO:0030728; GO:0042803; GO:0045786; GO:0051287; GO:0070062; GO:0070403; GO:0070493; GO:0097070; GO:2001300
Contig31030	0.829473	0.966923	1.08401	1.81902	1.70449	2.87771	3.195	2.68235	17 kDa lipoprotein	plasma membrane [GO:0005886]	GO:0005886
W6b7105|c5_g4_i4	1.0731	0.742037	0.905298	1.34383	1.17977	1.25053	2.34112	2.32852	17 kDa lipoprotein	plasma membrane [GO:0005886]	GO:0005886
W7b21208|c0_g2_i3	4.63209	4.78794	10.2604	10.1336	15.221	10.1855	6.74235	14.0492	17-beta-hydroxysteroid dehydrogenase 13 (17-beta-HSD 13) (EC 1.1.-.-) (Alcohol dehydrogenase PAN1B-like) (Short-chain dehydrogenase/reductase 9)	extracellular region [GO:0005576]; lipid particle [GO:0005811]; oxidoreductase activity [GO:0016491]; positive regulation of lipid biosynthetic process [GO:0046889]	GO:0005576; GO:0005811; GO:0016491; GO:0046889
W0d14137|c0_g1_i12	2.07901	2.20993	0.616475	2.28991	1.26218	3.71135	0.238304	1.07399	17-beta-hydroxysteroid dehydrogenase type 6 (17-beta-HSD 6) (17-beta-HSD6) (EC 1.1.1.105) (EC 1.1.1.239) (EC 1.1.1.62) (3-alpha->beta-hydroxysteroid epimerase) (3-alpha->beta-HSE) (Oxidative 3-alpha hydroxysteroid dehydrogenase) (Short chain dehydrogenase/reductase family 9C member 6)	early endosome membrane [GO:0031901]; endoplasmic reticulum [GO:0005783]; intracellular [GO:0005622]; catalytic activity [GO:0003824]; electron carrier activity [GO:0009055]; estradiol 17-beta-dehydrogenase activity [GO:0004303]; oxidoreductase activity [GO:0016491]; retinol dehydrogenase activity [GO:0004745]; testosterone dehydrogenase (NAD+) activity [GO:0047035]; androgen biosynthetic process…	GO:0003824; GO:0004303; GO:0004745; GO:0005622; GO:0005783; GO:0006702; GO:0006710; GO:0008202; GO:0009055; GO:0016491; GO:0031901; GO:0047035
Contig3057	2.84653	3.98578	2.16483	0.83625	0.519407	0.55489	0.542022	0.258363	17.9 kDa class II heat shock protein	cytoplasm [GO:0005737]	GO:0005737
W4a4871|c0_g1_i1	0.942581	0.213862	1.99178	0.784783	3.54944	0.776765	1.7064	0.365477	18 kDa protein
Contig6675	0.276393	0.527081	0.955462	0.938386	0.422716	0.224843	0.420514	0.256322	182 kDa tankyrase-1-binding protein	CCR4-NOT complex [GO:0030014]; cell-cell adherens junction [GO:0005913]; cytoplasm [GO:0005737]; cytoskeleton [GO:0005856]; cytosol [GO:0005829]; nuclear telomeric heterochromatin [GO:0005724]; nucleoplasm [GO:0005654]; nucleus [GO:0005634]; plasma membrane [GO:0005886]; ankyrin binding [GO:0030506]; cadherin binding involved in cell-cell adhesion [GO:0098641]; enzyme binding [GO:0019899]; DNA da…	GO:0000289; GO:0005634; GO:0005654; GO:0005724; GO:0005737; GO:0005829; GO:0005856; GO:0005886; GO:0005913; GO:0006977; GO:0007004; GO:0019899; GO:0030014; GO:0030506; GO:0098641
W1a23594|c0_g1_i6	0.418871	0.631898	0.961358	1.09713	0.423652	0.214168	0.319082	0.373155	182 kDa tankyrase-1-binding protein	CCR4-NOT complex [GO:0030014]; cell-cell adherens junction [GO:0005913]; cytoplasm [GO:0005737]; cytoskeleton [GO:0005856]; cytosol [GO:0005829]; nuclear telomeric heterochromatin [GO:0005724]; nucleoplasm [GO:0005654]; nucleus [GO:0005634]; plasma membrane [GO:0005886]; ankyrin binding [GO:0030506]; cadherin binding involved in cell-cell adhesion [GO:0098641]; enzyme binding [GO:0019899]; DNA da…	GO:0000289; GO:0005634; GO:0005654; GO:0005724; GO:0005737; GO:0005829; GO:0005856; GO:0005886; GO:0005913; GO:0006977; GO:0007004; GO:0019899; GO:0030014; GO:0030506; GO:0098641
Contig33408	1.15816	1.53313	2.7474	5.76602	2.83881	3.78809	3.35753	2.09855	1D-myo-inositol 2-acetamido-2-deoxy-alpha-D-glucopyranoside deacetylase 2 (GlcNAc-Ins deacetylase 2) (EC 3.5.1.103) (N-acetyl-1-D-myo-inositol 2-amino-2-deoxy-alpha-D-glucopyranoside deacetylase 2)	N-acetylglucosaminylinositol deacetylase activity [GO:0035595]; zinc ion binding [GO:0008270]; mycothiol biosynthetic process [GO:0010125]	GO:0008270; GO:0010125; GO:0035595
W0d2185|c0_g1_i1	0.866593	1.63412	1.58457	4.2392	3.12537	2.13461	2.45188	1.49551	1D-myo-inositol 2-acetamido-2-deoxy-alpha-D-glucopyranoside deacetylase 2 (GlcNAc-Ins deacetylase 2) (EC 3.5.1.103) (N-acetyl-1-D-myo-inositol 2-amino-2-deoxy-alpha-D-glucopyranoside deacetylase 2)	N-acetylglucosaminylinositol deacetylase activity [GO:0035595]; zinc ion binding [GO:0008270]; mycothiol biosynthetic process [GO:0010125]	GO:0008270; GO:0010125; GO:0035595
Contig16893	4.62969	4.11146	3.0114	4.79435	5.17461	5.72084	5.43451	9.0931	2-5A-dependent ribonuclease (2-5A-dependent RNase) (EC 3.1.26.-) (Ribonuclease 4) (Ribonuclease L) (RNase L)	cytosol [GO:0005829]; mitochondrial matrix [GO:0005759]; nuclear matrix [GO:0016363]; ATP binding [GO:0005524]; endoribonuclease activity [GO:0004521]; metal ion binding [GO:0046872]; protein kinase activity [GO:0004672]; ribonucleoprotein complex binding [GO:0043021]; RNA binding [GO:0003723]; rRNA binding [GO:0019843]; defense response to virus [GO:0051607]; fat cell differentiation [GO:0045444…	GO:0003723; GO:0004521; GO:0004672; GO:0005524; GO:0005759; GO:0005829; GO:0006364; GO:0006397; GO:0006468; GO:0016363; GO:0019843; GO:0043021; GO:0043488; GO:0045071; GO:0045444; GO:0045944; GO:0046872; GO:0051607; GO:0055085; GO:0060337; GO:2001275
W2b3574|c0_g1_i1	0.611057	0.366687	4.16304	0.533544	0.400254	0.916663	0	0.426965	2-5A-dependent ribonuclease (2-5A-dependent RNase) (EC 3.1.26.-) (Ribonuclease 4) (Ribonuclease L) (RNase L)	cytosol [GO:0005829]; mitochondrial matrix [GO:0005759]; nuclear matrix [GO:0016363]; ATP binding [GO:0005524]; endoribonuclease activity [GO:0004521]; metal ion binding [GO:0046872]; protein kinase activity [GO:0004672]; ribonucleoprotein complex binding [GO:0043021]; RNA binding [GO:0003723]; rRNA binding [GO:0019843]; defense response to virus [GO:0051607]; fat cell differentiation [GO:0045444…	GO:0003723; GO:0004521; GO:0004672; GO:0005524; GO:0005759; GO:0005829; GO:0006364; GO:0006397; GO:0006468; GO:0016363; GO:0019843; GO:0043021; GO:0043488; GO:0045071; GO:0045444; GO:0045944; GO:0046872; GO:0051607; GO:0055085; GO:0060337; GO:2001275
Contig11081	8.28885	11.6506	7.01878	8.1202	8.66282	10.7085	10.2145	12.8198	2-acylglycerol O-acyltransferase 2-A (EC 2.3.1.22) (Acyl-CoA:monoacylglycerol acyltransferase 2-A) (MGAT2-A) (Monoacylglycerol O-acyltransferase 2-A)	endoplasmic reticulum membrane [GO:0005789]; integral component of membrane [GO:0016021]; 2-acylglycerol O-acyltransferase activity [GO:0003846]; glycerol metabolic process [GO:0006071]; triglyceride biosynthetic process [GO:0019432]	GO:0003846; GO:0005789; GO:0006071; GO:0016021; GO:0019432
Contig11082	8.30218	10.4713	7.39485	7.51227	10.4112	12.7921	12.3128	14.1122	2-acylglycerol O-acyltransferase 2-A (EC 2.3.1.22) (Acyl-CoA:monoacylglycerol acyltransferase 2-A) (MGAT2-A) (Monoacylglycerol O-acyltransferase 2-A)	endoplasmic reticulum membrane [GO:0005789]; integral component of membrane [GO:0016021]; 2-acylglycerol O-acyltransferase activity [GO:0003846]; glycerol metabolic process [GO:0006071]; triglyceride biosynthetic process [GO:0019432]	GO:0003846; GO:0005789; GO:0006071; GO:0016021; GO:0019432
Contig35313	3.924	4.56848	1.9861	2.03633	3.84788	5.13305	4.95059	5.03596	2-acylglycerol O-acyltransferase 2-A (EC 2.3.1.22) (Acyl-CoA:monoacylglycerol acyltransferase 2-A) (MGAT2-A) (Monoacylglycerol O-acyltransferase 2-A)	endoplasmic reticulum membrane [GO:0005789]; integral component of membrane [GO:0016021]; 2-acylglycerol O-acyltransferase activity [GO:0003846]; glycerol metabolic process [GO:0006071]; triglyceride biosynthetic process [GO:0019432]	GO:0003846; GO:0005789; GO:0006071; GO:0016021; GO:0019432
Contig20287	0.742204	0.913516	2.86339	3.14408	3.92386	2.4954	2.53877	2.24675	2-amino-3-carboxymuconate-6-semialdehyde decarboxylase (EC 4.1.1.45) (Picolinate carboxylase)	cytosol [GO:0005829]; extracellular exosome [GO:0070062]; aminocarboxymuconate-semialdehyde decarboxylase activity [GO:0001760]; hydrolase activity [GO:0016787]; metal ion binding [GO:0046872]; quinolinate metabolic process [GO:0046874]; regulation of quinolinate biosynthetic process [GO:1904984]; tryptophan metabolic process [GO:0006568]	GO:0001760; GO:0005829; GO:0006568; GO:0016787; GO:0046872; GO:0046874; GO:0070062; GO:1904984
Contig43293	0.992035	0.670774	2.59405	2.66062	2.01628	3.00533	2.31453	3.26513	2-amino-3-carboxymuconate-6-semialdehyde decarboxylase (EC 4.1.1.45) (Picolinate carboxylase)	cytosol [GO:0005829]; extracellular exosome [GO:0070062]; aminocarboxymuconate-semialdehyde decarboxylase activity [GO:0001760]; hydrolase activity [GO:0016787]; metal ion binding [GO:0046872]; quinolinate metabolic process [GO:0046874]; regulation of quinolinate biosynthetic process [GO:1904984]; tryptophan metabolic process [GO:0006568]	GO:0001760; GO:0005829; GO:0006568; GO:0016787; GO:0046872; GO:0046874; GO:0070062; GO:1904984
W5c28208|c0_g1_i1	0.490217	0.348303	1.26139	1.45483	1.38182	1.89808	1.05084	1.15896	2-amino-3-carboxymuconate-6-semialdehyde decarboxylase (EC 4.1.1.45) (Picolinate carboxylase)	cytosol [GO:0005829]; extracellular exosome [GO:0070062]; aminocarboxymuconate-semialdehyde decarboxylase activity [GO:0001760]; hydrolase activity [GO:0016787]; metal ion binding [GO:0046872]; quinolinate metabolic process [GO:0046874]; regulation of quinolinate biosynthetic process [GO:1904984]; tryptophan metabolic process [GO:0006568]	GO:0001760; GO:0005829; GO:0006568; GO:0016787; GO:0046872; GO:0046874; GO:0070062; GO:1904984
Contig15486	0.770512	0.0761121	2.72962	1.84731	3.75543	1.51406	0.501988	2.05511	2-amino-3-ketobutyrate coenzyme A ligase, mitochondrial (AKB ligase) (EC 2.3.1.29) (Aminoacetone synthase) (Glycine acetyltransferase)	mitochondrial inner membrane [GO:0005743]; mitochondrion [GO:0005739]; nucleoplasm [GO:0005654]; glycine C-acetyltransferase activity [GO:0008890]; pyridoxal phosphate binding [GO:0030170]; biosynthetic process [GO:0009058]; L-threonine catabolic process to glycine [GO:0019518]	GO:0005654; GO:0005739; GO:0005743; GO:0008890; GO:0009058; GO:0019518; GO:0030170
Contig22426	1.02674	1.04045	2.48402	3.07044	3.10494	3.15781	2.74136	6.92495	2-amino-3-ketobutyrate coenzyme A ligase, mitochondrial (AKB ligase) (EC 2.3.1.29) (Aminoacetone synthase) (Glycine acetyltransferase)	mitochondrial inner membrane [GO:0005743]; mitochondrion [GO:0005739]; nucleoplasm [GO:0005654]; glycine C-acetyltransferase activity [GO:0008890]; pyridoxal phosphate binding [GO:0030170]; biosynthetic process [GO:0009058]; cellular amino acid metabolic process [GO:0006520]; L-threonine catabolic process to glycine [GO:0019518]	GO:0005654; GO:0005739; GO:0005743; GO:0006520; GO:0008890; GO:0009058; GO:0019518; GO:0030170
Contig41303	0.548419	0.183881	0.624967	0.820389	0.788331	1.65821	0.977916	1.20735	2-amino-5-formylamino-6-ribosylaminopyrimidin-4(3H)-one 5'-monophosphate deformylase (FAPy deformylase) (EC 3.5.1.102) (Formamide hydrolase)	ferrous iron binding [GO:0008198]; hydrolase activity, acting on carbon-nitrogen (but not peptide) bonds, in linear amides [GO:0016811]; F420-0 metabolic process [GO:0052645]; riboflavin biosynthetic process [GO:0009231]	GO:0008198; GO:0009231; GO:0016811; GO:0052645
Contig41304	2.16099	0.906007	3.66504	4.3763	3.73357	6.78296	4.83199	6.03619	2-amino-5-formylamino-6-ribosylaminopyrimidin-4(3H)-one 5'-monophosphate deformylase (FAPy deformylase) (EC 3.5.1.102) (Formamide hydrolase)	ferrous iron binding [GO:0008198]; hydrolase activity, acting on carbon-nitrogen (but not peptide) bonds, in linear amides [GO:0016811]; F420-0 metabolic process [GO:0052645]; riboflavin biosynthetic process [GO:0009231]	GO:0008198; GO:0009231; GO:0016811; GO:0052645
W7b11849|c0_g1_i5	0.36795	0.275541	0.863756	1.15668	0.939459	1.52121	0.971126	3.12314	2-amino-5-formylamino-6-ribosylaminopyrimidin-4(3H)-one 5'-monophosphate deformylase (FAPy deformylase) (EC 3.5.1.102) (Formamide hydrolase)	ferrous iron binding [GO:0008198]; hydrolase activity, acting on carbon-nitrogen (but not peptide) bonds, in linear amides [GO:0016811]; F420-0 metabolic process [GO:0052645]; riboflavin biosynthetic process [GO:0009231]	GO:0008198; GO:0009231; GO:0016811; GO:0052645
Contig16213	21.0838	20.1406	17.1952	16.985	20.2252	21.2804	23.7204	26.3298	2-aminoethanethiol dioxygenase (EC 1.13.11.19) (Cysteamine dioxygenase)	mitochondrion [GO:0005739]; cysteamine dioxygenase activity [GO:0047800]; metal ion binding [GO:0046872]; oxidation-reduction process [GO:0055114]	GO:0005739; GO:0046872; GO:0047800; GO:0055114
Contig21531	0.275746	0.0633132	0.521024	1.24684	1.43542	1.44351	1.05728	0.842534	2-aminoethylphosphonate--pyruvate transaminase (EC 2.6.1.37) (2-aminoethylphosphonate aminotransferase) (AEP transaminase) (AEPT)	2-aminoethylphosphonate-pyruvate transaminase activity [GO:0047304]; catalytic activity [GO:0003824]; organic phosphonate catabolic process [GO:0019700]	GO:0003824; GO:0019700; GO:0047304
Contig38624	1.62972	1.73586	1.05486	1.50723	1.34908	1.37954	1.19809	2.09497	2-aminoethylphosphonate--pyruvate transaminase (EC 2.6.1.37) (2-aminoethylphosphonate aminotransferase) (AEP transaminase) (AEPT)	2-aminoethylphosphonate-pyruvate transaminase activity [GO:0047304]; organic phosphonate catabolic process [GO:0019700]	GO:0019700; GO:0047304
W4a28233|c0_g1_i2	0.66902	0.594507	0.482621	0.634194	0.762674	0.654458	0.559807	1.02572	2-aminoethylphosphonate--pyruvate transaminase (EC 2.6.1.37) (2-aminoethylphosphonate aminotransferase) (AEP transaminase) (AEPT)	2-aminoethylphosphonate-pyruvate transaminase activity [GO:0047304]; organic phosphonate catabolic process [GO:0019700]	GO:0019700; GO:0047304
Contig18181	1.12577	1.57311	0.902086	1.3954	2.38566	3.56248	3.82045	4.59809	2-aminoethylphosphonate--pyruvate transaminase 1 (EC 2.6.1.37) (2-aminoethylphosphonate aminotransferase 1) (AEP transaminase 1) (AEPT 1)	2-aminoethylphosphonate-pyruvate transaminase activity [GO:0047304]; organic phosphonate catabolic process [GO:0019700]	GO:0019700; GO:0047304
Contig43236	0.206359	0.336948	0.332695	0.45519	0.467514	1.00633	0.802632	1.69555	2-aminoethylphosphonate--pyruvate transaminase 1 (EC 2.6.1.37) (2-aminoethylphosphonate aminotransferase 1) (AEP transaminase 1) (AEPT 1)	2-aminoethylphosphonate-pyruvate transaminase activity [GO:0047304]; organic phosphonate catabolic process [GO:0019700]	GO:0019700; GO:0047304
W3d26735|c0_g1_i1	0.510578	0.19541	0.224776	0.297537	1.39963	1.21433	1.93413	0.371809	2-aminophenol 1,6-dioxygenase beta subunit (EC 1.13.11.74)	dioxygenase activity [GO:0051213]; ferrous iron binding [GO:0008198]; aromatic compound catabolic process [GO:0019439]	GO:0008198; GO:0019439; GO:0051213
Contig19127	18.1296	110.616	24.6774	5.71793	5.33307	5.48513	3.88696	0.880634	2-C-methyl-D-erythritol 2,4-cyclodiphosphate synthase (MECDP-synthase) (MECPP-synthase) (MECPS) (EC 4.6.1.12)	2-C-methyl-D-erythritol 2,4-cyclodiphosphate synthase activity [GO:0008685]; metal ion binding [GO:0046872]; isopentenyl diphosphate biosynthetic process, methylerythritol 4-phosphate pathway [GO:0019288]; terpenoid biosynthetic process [GO:0016114]	GO:0008685; GO:0016114; GO:0019288; GO:0046872
Contig20414	0.179707	0.384514	1.13311	0.889997	1.02612	0.98298	0.858147	0.538695	2-C-methyl-D-erythritol 2,4-cyclodiphosphate synthase (MECDP-synthase) (MECPP-synthase) (MECPS) (EC 4.6.1.12)	2-C-methyl-D-erythritol 2,4-cyclodiphosphate synthase activity [GO:0008685]; metal ion binding [GO:0046872]; isopentenyl diphosphate biosynthetic process, methylerythritol 4-phosphate pathway [GO:0019288]; terpenoid biosynthetic process [GO:0016114]	GO:0008685; GO:0016114; GO:0019288; GO:0046872
Contig44306	0.285272	0.462847	0.106728	0.424465	0.593463	1.41598	1.40886	1.942	2-C-methyl-D-erythritol 2,4-cyclodiphosphate synthase (MECDP-synthase) (MECPP-synthase) (MECPS) (EC 4.6.1.12)	2-C-methyl-D-erythritol 2,4-cyclodiphosphate synthase activity [GO:0008685]; metal ion binding [GO:0046872]; isopentenyl diphosphate biosynthetic process, methylerythritol 4-phosphate pathway [GO:0019288]; terpenoid biosynthetic process [GO:0016114]	GO:0008685; GO:0016114; GO:0019288; GO:0046872
W2b11906|c0_g1_i1	0.990824	1.60876	1.6372	1.04266	1.06294	2.70136	2.88411	2.6213	2-C-methyl-D-erythritol 2,4-cyclodiphosphate synthase (MECDP-synthase) (MECPP-synthase) (MECPS) (EC 4.6.1.12)	2-C-methyl-D-erythritol 2,4-cyclodiphosphate synthase activity [GO:0008685]; metal ion binding [GO:0046872]; isopentenyl diphosphate biosynthetic process, methylerythritol 4-phosphate pathway [GO:0019288]; terpenoid biosynthetic process [GO:0016114]	GO:0008685; GO:0016114; GO:0019288; GO:0046872
Contig33997	0.353797	1.26004	0.969899	0.776202	0.723918	0.808254	1.00001	1.03332	2-C-methyl-D-erythritol 4-phosphate cytidylyltransferase (EC 2.7.7.60) (4-diphosphocytidyl-2C-methyl-D-erythritol synthase) (MEP cytidylyltransferase) (MCT)	2-C-methyl-D-erythritol 4-phosphate cytidylyltransferase activity [GO:0050518]; isopentenyl diphosphate biosynthetic process, methylerythritol 4-phosphate pathway [GO:0019288]; terpenoid biosynthetic process [GO:0016114]	GO:0016114; GO:0019288; GO:0050518
Contig37355	15.2919	16.1322	14.101	17.8525	20.0936	25.467	29.1597	24.7121	2-C-methyl-D-erythritol 4-phosphate cytidylyltransferase (EC 2.7.7.60) (4-diphosphocytidyl-2C-methyl-D-erythritol synthase) (MEP cytidylyltransferase) (MCT)	2-C-methyl-D-erythritol 4-phosphate cytidylyltransferase activity [GO:0050518]; isopentenyl diphosphate biosynthetic process, methylerythritol 4-phosphate pathway [GO:0019288]; terpenoid biosynthetic process [GO:0016114]	GO:0016114; GO:0019288; GO:0050518
Contig44	1.91042	1.55756	0.929808	1.39388	0.549055	1.10571	1.07364	0.724143	2-C-methyl-D-erythritol 4-phosphate cytidylyltransferase (EC 2.7.7.60) (4-diphosphocytidyl-2C-methyl-D-erythritol synthase) (MEP cytidylyltransferase) (MCT)	2-C-methyl-D-erythritol 4-phosphate cytidylyltransferase activity [GO:0050518]; isopentenyl diphosphate biosynthetic process, methylerythritol 4-phosphate pathway [GO:0019288]; terpenoid biosynthetic process [GO:0016114]	GO:0016114; GO:0019288; GO:0050518
W0d19529|c0_g1_i1	1.14011	0.934456	0.69748	1.30879	0.748933	0.857932	0.47758	1.60506	2-C-methyl-D-erythritol 4-phosphate cytidylyltransferase (EC 2.7.7.60) (4-diphosphocytidyl-2C-methyl-D-erythritol synthase) (MEP cytidylyltransferase) (MCT)	2-C-methyl-D-erythritol 4-phosphate cytidylyltransferase activity [GO:0050518]; isopentenyl diphosphate biosynthetic process, methylerythritol 4-phosphate pathway [GO:0019288]; terpenoid biosynthetic process [GO:0016114]	GO:0016114; GO:0019288; GO:0050518
W1a1511|c0_g2_i1	0.28806	1.87993	0.884799	0.892815	0.500118	0.587263	0.746247	0.542268	2-C-methyl-D-erythritol 4-phosphate cytidylyltransferase (EC 2.7.7.60) (4-diphosphocytidyl-2C-methyl-D-erythritol synthase) (MEP cytidylyltransferase) (MCT)	2-C-methyl-D-erythritol 4-phosphate cytidylyltransferase activity [GO:0050518]; isopentenyl diphosphate biosynthetic process, methylerythritol 4-phosphate pathway [GO:0019288]; terpenoid biosynthetic process [GO:0016114]	GO:0016114; GO:0019288; GO:0050518
W1a26979|c0_g1_i1	1.67959	0.613353	0.129535	0.82219	1.70351	0.73669	0.794922	0.249594	2-C-methyl-D-erythritol 4-phosphate cytidylyltransferase (EC 2.7.7.60) (4-diphosphocytidyl-2C-methyl-D-erythritol synthase) (MEP cytidylyltransferase) (MCT)	2-C-methyl-D-erythritol 4-phosphate cytidylyltransferase activity [GO:0050518]; isopentenyl diphosphate biosynthetic process, methylerythritol 4-phosphate pathway [GO:0019288]; terpenoid biosynthetic process [GO:0016114]	GO:0016114; GO:0019288; GO:0050518
W2b12520|c0_g1_i6	5.21706	16.2572	5.09224	4.00241	6.25399	3.69462	5.35931	1.89312	2-C-methyl-D-erythritol 4-phosphate cytidylyltransferase (EC 2.7.7.60) (4-diphosphocytidyl-2C-methyl-D-erythritol synthase) (MEP cytidylyltransferase) (MCT)	2-C-methyl-D-erythritol 4-phosphate cytidylyltransferase activity [GO:0050518]; isopentenyl diphosphate biosynthetic process, methylerythritol 4-phosphate pathway [GO:0019288]; terpenoid biosynthetic process [GO:0016114]	GO:0016114; GO:0019288; GO:0050518
W2b32738|c0_g1_i1	0.629009	0.657544	1.10503	1.07591	0.55273	0.656599	0.990849	1.08088	2-C-methyl-D-erythritol 4-phosphate cytidylyltransferase (EC 2.7.7.60) (4-diphosphocytidyl-2C-methyl-D-erythritol synthase) (MEP cytidylyltransferase) (MCT)	2-C-methyl-D-erythritol 4-phosphate cytidylyltransferase activity [GO:0050518]; isopentenyl diphosphate biosynthetic process, methylerythritol 4-phosphate pathway [GO:0019288]; terpenoid biosynthetic process [GO:0016114]	GO:0016114; GO:0019288; GO:0050518
W2b32738|c0_g1_i2	0.481487	0.607344	0.967773	1.31382	0.617734	1.04615	1.56993	2.48793	2-C-methyl-D-erythritol 4-phosphate cytidylyltransferase (EC 2.7.7.60) (4-diphosphocytidyl-2C-methyl-D-erythritol synthase) (MEP cytidylyltransferase) (MCT)	2-C-methyl-D-erythritol 4-phosphate cytidylyltransferase activity [GO:0050518]; isopentenyl diphosphate biosynthetic process, methylerythritol 4-phosphate pathway [GO:0019288]; terpenoid biosynthetic process [GO:0016114]	GO:0016114; GO:0019288; GO:0050518
W3d2717|c0_g1_i1	0.483564	1.13323	2.21747	1.36465	2.00223	0.395204	0.223088	0.218574	2-C-methyl-D-erythritol 4-phosphate cytidylyltransferase (EC 2.7.7.60) (4-diphosphocytidyl-2C-methyl-D-erythritol synthase) (MEP cytidylyltransferase) (MCT)	2-C-methyl-D-erythritol 4-phosphate cytidylyltransferase activity [GO:0050518]; isopentenyl diphosphate biosynthetic process, methylerythritol 4-phosphate pathway [GO:0019288]; isoprenoid biosynthetic process [GO:0008299]; terpenoid biosynthetic process [GO:0016114]	GO:0008299; GO:0016114; GO:0019288; GO:0050518
W4a23892|c0_g1_i1	4.15106	2.61028	3.7134	2.27931	1.52862	2.05109	1.19356	0.908054	2-C-methyl-D-erythritol 4-phosphate cytidylyltransferase (EC 2.7.7.60) (4-diphosphocytidyl-2C-methyl-D-erythritol synthase) (MEP cytidylyltransferase) (MCT)	2-C-methyl-D-erythritol 4-phosphate cytidylyltransferase activity [GO:0050518]; isopentenyl diphosphate biosynthetic process, methylerythritol 4-phosphate pathway [GO:0019288]; terpenoid biosynthetic process [GO:0016114]	GO:0016114; GO:0019288; GO:0050518
W4a25283|c0_g1_i1	0.272548	0.279599	0.478318	0.388463	0.668239	0.397077	1.18509	0.375234	2-C-methyl-D-erythritol 4-phosphate cytidylyltransferase (EC 2.7.7.60) (4-diphosphocytidyl-2C-methyl-D-erythritol synthase) (MEP cytidylyltransferase) (MCT)	2-C-methyl-D-erythritol 4-phosphate cytidylyltransferase activity [GO:0050518]; isopentenyl diphosphate biosynthetic process, methylerythritol 4-phosphate pathway [GO:0019288]; terpenoid biosynthetic process [GO:0016114]	GO:0016114; GO:0019288; GO:0050518
W4a3908|c1_g1_i1	1.5853	1.27875	2.05332	2.59589	1.90936	1.20978	1.34796	2.03035	2-C-methyl-D-erythritol 4-phosphate cytidylyltransferase (EC 2.7.7.60) (4-diphosphocytidyl-2C-methyl-D-erythritol synthase) (MEP cytidylyltransferase) (MCT)	2-C-methyl-D-erythritol 4-phosphate cytidylyltransferase activity [GO:0050518]; isopentenyl diphosphate biosynthetic process, methylerythritol 4-phosphate pathway [GO:0019288]; terpenoid biosynthetic process [GO:0016114]	GO:0016114; GO:0019288; GO:0050518
W5c22272|c0_g1_i1	0.677093	1.11826	0.627002	1.23693	1.65791	2.49977	1.91351	2.66533	2-C-methyl-D-erythritol 4-phosphate cytidylyltransferase (EC 2.7.7.60) (4-diphosphocytidyl-2C-methyl-D-erythritol synthase) (MEP cytidylyltransferase) (MCT)	2-C-methyl-D-erythritol 4-phosphate cytidylyltransferase activity [GO:0050518]; isopentenyl diphosphate biosynthetic process, methylerythritol 4-phosphate pathway [GO:0019288]; terpenoid biosynthetic process [GO:0016114]	GO:0016114; GO:0019288; GO:0050518
W0d33017|c0_g1_i1	0.394415	0.620392	0.293261	0.522204	1.8746	2.01246	2.69422	2.66421	2-C-methyl-D-erythritol 4-phosphate cytidylyltransferase, chloroplastic (EC 2.7.7.60) (4-diphosphocytidyl-2C-methyl-D-erythritol synthase) (OsCMS) (MEP cytidylyltransferase)	chloroplast stroma [GO:0009570]; 2-C-methyl-D-erythritol 4-phosphate cytidylyltransferase activity [GO:0050518]; isopentenyl diphosphate biosynthetic process, methylerythritol 4-phosphate pathway [GO:0019288]	GO:0009570; GO:0019288; GO:0050518
Contig18432	3.26929	3.43409	5.51479	5.59683	4.24598	4.45271	3.0162	10.0433	2-dehydro-3-deoxyphosphooctonate aldolase (EC 2.5.1.55) (3-deoxy-D-manno-octulosonic acid 8-phosphate synthase) (KDO-8-phosphate synthase) (KDO 8-P synthase) (KDOPS) (Phospho-2-dehydro-3-deoxyoctonate aldolase)	cytoplasm [GO:0005737]; 3-deoxy-8-phosphooctulonate synthase activity [GO:0008676]; keto-3-deoxy-D-manno-octulosonic acid biosynthetic process [GO:0019294]	GO:0005737; GO:0008676; GO:0019294
W3d25431|c0_g2_i6	1.71529	1.33716	1.40937	1.24008	0.709701	0.547357	0.691202	0.79235	2-dehydro-3-deoxyphosphooctonate aldolase (EC 2.5.1.55) (3-deoxy-D-manno-octulosonic acid 8-phosphate synthase) (KDO-8-phosphate synthase) (KDO 8-P synthase) (KDOPS) (Phospho-2-dehydro-3-deoxyoctonate aldolase)	cytoplasm [GO:0005737]; 3-deoxy-8-phosphooctulonate synthase activity [GO:0008676]; keto-3-deoxy-D-manno-octulosonic acid biosynthetic process [GO:0019294]	GO:0005737; GO:0008676; GO:0019294
Contig37703	50.0328	16.9943	25.2612	54.0863	29.3537	16.9305	23.6186	4.46324	2-dehydro-3-deoxyphosphooctonate aldolase 2 (EC 2.5.1.55) (3-deoxy-D-manno-octulosonic acid 8-phosphate synthase 2) (KDO-8-phosphate synthase 2) (KDO 8-P synthase 2) (KDOPS 2) (Phospho-2-dehydro-3-deoxyoctonate aldolase 2)	cytoplasm [GO:0005737]; 3-deoxy-8-phosphooctulonate synthase activity [GO:0008676]; keto-3-deoxy-D-manno-octulosonic acid biosynthetic process [GO:0019294]	GO:0005737; GO:0008676; GO:0019294
Contig23541	8.40466	6.95759	12.4046	8.75635	8.50004	10.0096	7.60915	6.56192	2-hydroxy-3-keto-5-methylthiopentenyl-1-phosphate phosphatase (HK-MTPenyl-1-P phosphatase) (EC 3.1.3.87)	2-hydroxy-3-keto-5-methylthiopentenyl-1-phosphate phosphatase activity [GO:0043716]; L-methionine biosynthetic process from methylthioadenosine [GO:0019509]; L-methionine biosynthetic process from S-adenosylmethionine [GO:0019284]	GO:0019284; GO:0019509; GO:0043716
Contig28320	1.80068	0.229471	5.23531	3.03107	3.98835	3.75356	2.40396	3.92936	2-hydroxy-3-oxopropionate reductase (EC 1.1.1.60) (Tartronate semialdehyde reductase) (TSAR)	2-hydroxy-3-oxopropionate reductase activity [GO:0008679]; NAD binding [GO:0051287]; phosphogluconate dehydrogenase (decarboxylating) activity [GO:0004616]; galactarate catabolic process [GO:0046392]; glyoxylate metabolic process [GO:0046487]	GO:0004616; GO:0008679; GO:0046392; GO:0046487; GO:0051287
W6b27415|c0_g1_i1	1.38361	1.16873	0.658251	1.14413	1.23013	0.805621	1.26331	0.508864	2-hydroxy-3-oxopropionate reductase (EC 1.1.1.60) (Tartronate semialdehyde reductase) (TSAR)	2-hydroxy-3-oxopropionate reductase activity [GO:0008679]; NAD binding [GO:0051287]; phosphogluconate dehydrogenase (decarboxylating) activity [GO:0004616]; galactarate catabolic process [GO:0046392]; glyoxylate metabolic process [GO:0046487]	GO:0004616; GO:0008679; GO:0046392; GO:0046487; GO:0051287
Contig30526	1.67403	1.91183	2.12907	2.34129	2.41054	3.68442	3.75144	5.12866	2-hydroxy-6-oxo-6-phenylhexa-2,4-dienoate hydrolase (HOPDA hydrolase) (EC 3.7.1.8) (2,6-dioxo-6-phenylhexa-3-enoate hydrolase)	2,6-dioxo-6-phenylhexa-3-enoate hydrolase activity [GO:0018774]; 2-hydroxy-6-oxonona-2,4-dienedioate hydrolase activity [GO:0018771]; aromatic compound catabolic process [GO:0019439]	GO:0018771; GO:0018774; GO:0019439
Contig26829	0.931316	0.335694	1.54297	1.36292	1.22915	1.41598	1.03616	0.980513	2-hydroxyacyl-CoA lyase 1 (EC 4.1.-.-) (2-hydroxyphytanoyl-CoA lyase) (2-HPCL) (Phytanoyl-CoA 2-hydroxylase 2)	peroxisomal matrix [GO:0005782]; peroxisome [GO:0005777]; carbon-carbon lyase activity [GO:0016830]; cofactor binding [GO:0048037]; identical protein binding [GO:0042802]; magnesium ion binding [GO:0000287]; receptor binding [GO:0005102]; thiamine pyrophosphate binding [GO:0030976]; fatty acid alpha-oxidation [GO:0001561]; protein oligomerization [GO:0051259]	GO:0000287; GO:0001561; GO:0005102; GO:0005777; GO:0005782; GO:0016830; GO:0030976; GO:0042802; GO:0048037; GO:0051259
W0d4693|c0_g1_i2	1.24137	0.278522	1.82562	1.33801	1.46911	1.39157	1.14412	1.34097	2-hydroxyacyl-CoA lyase 1 (EC 4.1.-.-) (2-hydroxyphytanoyl-CoA lyase) (2-HPCL) (Phytanoyl-CoA 2-hydroxylase 2)	peroxisome [GO:0005777]; carbon-carbon lyase activity [GO:0016830]; cofactor binding [GO:0048037]; identical protein binding [GO:0042802]; lyase activity [GO:0016829]; magnesium ion binding [GO:0000287]; receptor binding [GO:0005102]; thiamine pyrophosphate binding [GO:0030976]; fatty acid alpha-oxidation [GO:0001561]; lipid metabolic process [GO:0006629]; protein oligomerization [GO:0051259]	GO:0000287; GO:0001561; GO:0005102; GO:0005777; GO:0006629; GO:0016829; GO:0016830; GO:0030976; GO:0042802; GO:0048037; GO:0051259
W5c28239|c0_g6_i1	0.631153	5.01495	1.8781	1.88565	1.39533	1.52518	1.11343	0.734713	2-hydroxyacyl-CoA lyase 1 (EC 4.1.-.-) (2-hydroxyphytanoyl-CoA lyase) (2-HPCL) (Phytanoyl-CoA 2-hydroxylase 2)	peroxisome [GO:0005777]; carbon-carbon lyase activity [GO:0016830]; cofactor binding [GO:0048037]; identical protein binding [GO:0042802]; lyase activity [GO:0016829]; magnesium ion binding [GO:0000287]; receptor binding [GO:0005102]; thiamine pyrophosphate binding [GO:0030976]; fatty acid alpha-oxidation [GO:0001561]; lipid metabolic process [GO:0006629]; protein oligomerization [GO:0051259]	GO:0000287; GO:0001561; GO:0005102; GO:0005777; GO:0006629; GO:0016829; GO:0016830; GO:0030976; GO:0042802; GO:0048037; GO:0051259
Contig2955	0.758455	0.450374	0.489852	0.499007	0.558264	0.364997	0.343565	0.388967	2-hydroxyacylsphingosine 1-beta-galactosyltransferase (EC 2.4.1.45) (Ceramide UDP-galactosyltransferase) (Cerebroside synthase) (UDP-galactose-ceramide galactosyltransferase)	integral component of membrane [GO:0016021]; intracellular membrane-bounded organelle [GO:0043231]; plasma membrane [GO:0005886]; 2-hydroxyacylsphingosine 1-beta-galactosyltransferase activity [GO:0003851]; glucuronosyltransferase activity [GO:0015020]; N-acylsphingosine galactosyltransferase activity [GO:0047263]; UDP-galactose:glucosylceramide beta-1,4-galactosyltransferase activity [GO:0008489…	GO:0002175; GO:0003851; GO:0005886; GO:0006682; GO:0006687; GO:0007010; GO:0007417; GO:0007422; GO:0008489; GO:0009813; GO:0015020; GO:0016021; GO:0030913; GO:0043231; GO:0047263; GO:0048812; GO:0052696
W0d25199|c0_g1_i3	0.684966	0.544375	0.504553	0.301722	0.63897	0.454112	0.375024	0.458092	2-hydroxyacylsphingosine 1-beta-galactosyltransferase (EC 2.4.1.45) (Ceramide UDP-galactosyltransferase) (Cerebroside synthase) (UDP-galactose-ceramide galactosyltransferase)	integral component of membrane [GO:0016021]; intracellular membrane-bounded organelle [GO:0043231]; plasma membrane [GO:0005886]; 2-hydroxyacylsphingosine 1-beta-galactosyltransferase activity [GO:0003851]; glucuronosyltransferase activity [GO:0015020]; N-acylsphingosine galactosyltransferase activity [GO:0047263]; UDP-galactose:glucosylceramide beta-1,4-galactosyltransferase activity [GO:0008489…	GO:0002175; GO:0003851; GO:0005886; GO:0006682; GO:0006687; GO:0007010; GO:0007417; GO:0007422; GO:0008489; GO:0009813; GO:0015020; GO:0016021; GO:0030913; GO:0043231; GO:0047263; GO:0048812; GO:0052696
W3d17990|c0_g1_i1	1.18635	0.272185	1.51501	2.23727	2.23143	0.947253	0.898784	0.627085	2-hydroxyacylsphingosine 1-beta-galactosyltransferase (EC 2.4.1.45) (Ceramide UDP-galactosyltransferase) (Cerebroside synthase) (UDP-galactose-ceramide galactosyltransferase)	integral component of membrane [GO:0016021]; intracellular membrane-bounded organelle [GO:0043231]; plasma membrane [GO:0005886]; 2-hydroxyacylsphingosine 1-beta-galactosyltransferase activity [GO:0003851]; glucuronosyltransferase activity [GO:0015020]; N-acylsphingosine galactosyltransferase activity [GO:0047263]; UDP-galactose:glucosylceramide beta-1,4-galactosyltransferase activity [GO:0008489…	GO:0002175; GO:0003851; GO:0005886; GO:0006682; GO:0006687; GO:0007010; GO:0007417; GO:0007422; GO:0008489; GO:0009813; GO:0015020; GO:0016021; GO:0030913; GO:0043231; GO:0047263; GO:0048812; GO:0052696
W4a12511|c0_g1_i1	0.48869	0.101665	0.603619	1.39776	1.7182	0.507254	0.397224	0.281639	2-hydroxyacylsphingosine 1-beta-galactosyltransferase (EC 2.4.1.45) (Ceramide UDP-galactosyltransferase) (Cerebroside synthase) (UDP-galactose-ceramide galactosyltransferase)	integral component of membrane [GO:0016021]; intracellular membrane-bounded organelle [GO:0043231]; plasma membrane [GO:0005886]; 2-hydroxyacylsphingosine 1-beta-galactosyltransferase activity [GO:0003851]; glucuronosyltransferase activity [GO:0015020]; N-acylsphingosine galactosyltransferase activity [GO:0047263]; UDP-galactose:glucosylceramide beta-1,4-galactosyltransferase activity [GO:0008489…	GO:0002175; GO:0003851; GO:0005886; GO:0006682; GO:0006687; GO:0007010; GO:0007417; GO:0007422; GO:0008489; GO:0009813; GO:0015020; GO:0016021; GO:0030913; GO:0043231; GO:0047263; GO:0048812; GO:0052696
Contig45579	1.10579	0.946075	1.33427	1.35793	1.81534	1.78128	2.395	3.14443	2-iminoacetate synthase (EC 4.1.99.19) (Dehydroglycine synthase) (Tyrosine lyase)	2-iminoacetate synthase activity [GO:0036355]; 4 iron, 4 sulfur cluster binding [GO:0051539]; iron ion binding [GO:0005506]; thiamine diphosphate biosynthetic process [GO:0009229]	GO:0005506; GO:0009229; GO:0036355; GO:0051539
Contig27893	7.16091	8.7287	3.02179	4.80535	11.3718	15.2325	8.97715	17.4396	2-isopropylmalate synthase (EC 2.3.3.13) (Alpha-IPM synthase) (Alpha-isopropylmalate synthase)	2-isopropylmalate synthase activity [GO:0003852]; branched-chain amino acid biosynthetic process [GO:0009082]; leucine biosynthetic process [GO:0009098]	GO:0003852; GO:0009082; GO:0009098
Contig34060	0.855687	2.58939	0.629872	0.141615	1.07584	0.485982	1.51861	0.219517	2-isopropylmalate synthase (EC 2.3.3.13) (Alpha-IPM synthase) (Alpha-isopropylmalate synthase)	2-isopropylmalate synthase activity [GO:0003852]; branched-chain amino acid biosynthetic process [GO:0009082]; leucine biosynthetic process [GO:0009098]	GO:0003852; GO:0009082; GO:0009098
Contig34631	0.417001	0.241009	0.236503	0.359574	0.70556	0.739391	1.35758	1.4007	2-isopropylmalate synthase (EC 2.3.3.13) (Alpha-IPM synthase) (Alpha-isopropylmalate synthase)	2-isopropylmalate synthase activity [GO:0003852]; branched-chain amino acid biosynthetic process [GO:0009082]; leucine biosynthetic process [GO:0009098]	GO:0003852; GO:0009082; GO:0009098
Contig34742	2.1325	1.56292	1.04153	0.507496	0.383515	0.59858	0.368237	0.684768	2-isopropylmalate synthase (EC 2.3.3.13) (Alpha-IPM synthase) (Alpha-isopropylmalate synthase)	2-isopropylmalate synthase activity [GO:0003852]; branched-chain amino acid biosynthetic process [GO:0009082]; leucine biosynthetic process [GO:0009098]	GO:0003852; GO:0009082; GO:0009098
Contig5939	2.52061	8.63108	9.27338	4.90674	2.18951	1.65633	2.63134	2.1951	2-isopropylmalate synthase (EC 2.3.3.13) (Alpha-IPM synthase) (Alpha-isopropylmalate synthase)	2-isopropylmalate synthase activity [GO:0003852]; branched-chain amino acid biosynthetic process [GO:0009082]; leucine biosynthetic process [GO:0009098]	GO:0003852; GO:0009082; GO:0009098
W1a15007|c0_g1_i1	0.750386	0.585854	0.326101	0.657277	1.15814	0.258692	0.453997	0.0379409	2-isopropylmalate synthase (EC 2.3.3.13) (Alpha-IPM synthase) (Alpha-isopropylmalate synthase)	2-isopropylmalate synthase activity [GO:0003852]; branched-chain amino acid biosynthetic process [GO:0009082]; leucine biosynthetic process [GO:0009098]	GO:0003852; GO:0009082; GO:0009098
W2b25330|c0_g1_i1	1.01804	0.244382	12.8747	25.1721	16.6709	13.1966	13.1114	3.04125	2-isopropylmalate synthase (EC 2.3.3.13) (Alpha-IPM synthase) (Alpha-isopropylmalate synthase)	2-isopropylmalate synthase activity [GO:0003852]; branched-chain amino acid biosynthetic process [GO:0009082]; leucine biosynthetic process [GO:0009098]	GO:0003852; GO:0009082; GO:0009098
W3d11111|c0_g1_i1	0.795535	1.23072	1.10274	1.4847	1.91125	1.52205	1.38192	1.97721	2-isopropylmalate synthase (EC 2.3.3.13) (Alpha-IPM synthase) (Alpha-isopropylmalate synthase)	2-isopropylmalate synthase activity [GO:0003852]; branched-chain amino acid biosynthetic process [GO:0009082]; leucine biosynthetic process [GO:0009098]	GO:0003852; GO:0009082; GO:0009098
W6b16932|c1_g1_i1	1.08666	0.300359	0.997185	0.67958	0.561843	1.2442	0.878559	7.20777	2-isopropylmalate synthase (EC 2.3.3.13) (Alpha-IPM synthase) (Alpha-isopropylmalate synthase)	2-isopropylmalate synthase activity [GO:0003852]; branched-chain amino acid biosynthetic process [GO:0009082]; leucine biosynthetic process [GO:0009098]	GO:0003852; GO:0009082; GO:0009098
Contig14956	0.0453534	1.6322	0.521211	2.37249	1.89117	1.8074	0.731695	2.11044	2-keto-4-pentenoate hydratase (EC 4.2.1.80) (2-hydroxypentadienoic acid hydratase)	2-oxopent-4-enoate hydratase activity [GO:0008684]; manganese ion binding [GO:0030145]; 3-phenylpropionate catabolic process [GO:0019380]; aromatic compound catabolic process [GO:0019439]	GO:0008684; GO:0019380; GO:0019439; GO:0030145
W0d13642|c0_g1_i1	0.979619	29.0746	0.291758	16.5152	3.8866	6.352	9.90807	3.78506	2-ketoarginine methyltransferase (EC 2.1.1.243)	S-adenosylmethionine-dependent methyltransferase activity [GO:0008757]; antibiotic biosynthetic process [GO:0017000]; methylation [GO:0032259]	GO:0008757; GO:0017000; GO:0032259
W7b16853|c0_g1_i1	0.83203	19.9729	0.157053	11.6908	2.53237	5.01451	6.51859	3.19238	2-ketoarginine methyltransferase (EC 2.1.1.243)	S-adenosylmethionine-dependent methyltransferase activity [GO:0008757]; antibiotic biosynthetic process [GO:0017000]; methylation [GO:0032259]	GO:0008757; GO:0017000; GO:0032259
Contig32191	1.96584	3.24424	3.11668	2.60562	2.79865	2.01796	2.38068	1.86365	2-methoxy-6-polyprenyl-1,4-benzoquinol methylase, mitochondrial (EC 2.1.1.201) (Ubiquinone biosynthesis methyltransferase COQ5)	extrinsic component of mitochondrial inner membrane [GO:0031314]; mitochondrion [GO:0005739]; 2-octaprenyl-6-methoxy-1,4-benzoquinone methylase activity [GO:0102005]; 2-polyprenyl-6-methoxy-1,4-benzoquinone methyltransferase activity [GO:0008425]; S-adenosylmethionine-dependent methyltransferase activity [GO:0008757]; methylation [GO:0032259]; ubiquinone biosynthetic process [GO:0006744]	GO:0005739; GO:0006744; GO:0008425; GO:0008757; GO:0031314; GO:0032259; GO:0102005
Contig7859	5.35008	6.35389	8.12638	6.84061	6.10118	4.72008	5.11619	5.65016	2-methoxy-6-polyprenyl-1,4-benzoquinol methylase, mitochondrial (EC 2.1.1.201) (Ubiquinone biosynthesis methyltransferase COQ5)	extrinsic component of mitochondrial inner membrane [GO:0031314]; mitochondrion [GO:0005739]; 2-octaprenyl-6-methoxy-1,4-benzoquinone methylase activity [GO:0102005]; 2-polyprenyl-6-methoxy-1,4-benzoquinone methyltransferase activity [GO:0008425]; S-adenosylmethionine-dependent methyltransferase activity [GO:0008757]; methylation [GO:0032259]; ubiquinone biosynthetic process [GO:0006744]	GO:0005739; GO:0006744; GO:0008425; GO:0008757; GO:0031314; GO:0032259; GO:0102005
W5c31180|c0_g1_i1	1.60294	0.69657	0.573841	0.969418	1.9562	2.61372	1.6829	0.498269	2-methylcitrate synthase, mitochondrial (Methylcitrate synthase) (EC 2.3.3.5) ((2S,3S)-2-methylcitrate synthase) (Citrate synthase 1) (EC 2.3.3.16)	mitochondrial matrix [GO:0005759]; 2-methylcitrate synthase activity [GO:0050440]; tricarboxylic acid cycle [GO:0006099]	GO:0005759; GO:0006099; GO:0050440
Contig3884	3.46087	11.5699	9.37285	4.25682	2.85163	2.70605	4.38578	2.79546	2-methylene-furan-3-one reductase (EC 1.3.1.105) (Enone oxidoreductase) (FaEO) (Quinone oxidoreductase) (FaQR)	oxidoreductase activity [GO:0016491]; zinc ion binding [GO:0008270]	GO:0008270; GO:0016491
Contig37479	0.380742	5.85442	4.10501	2.66248	2.2579	3.7955	3.23725	2.46898	2-methylene-furan-3-one reductase (EC 1.3.1.105) (Enone oxidoreductase) (SlEO)	apoplast [GO:0048046]; chloroplast envelope [GO:0009941]; chloroplast stroma [GO:0009570]; stromule [GO:0010319]; thylakoid [GO:0009579]; 2-alkenal reductase (NADP+) activity [GO:0035798]; enone reductase activity [GO:0035671]; zinc ion binding [GO:0008270]	GO:0008270; GO:0009570; GO:0009579; GO:0009941; GO:0010319; GO:0035671; GO:0035798; GO:0048046
Contig37480	0.130465	0.624941	4.12411	2.44791	2.18819	2.06339	1.74022	3.02775	2-methylene-furan-3-one reductase (EC 1.3.1.105) (Enone oxidoreductase) (SlEO)	apoplast [GO:0048046]; chloroplast envelope [GO:0009941]; chloroplast stroma [GO:0009570]; stromule [GO:0010319]; thylakoid [GO:0009579]; 2-alkenal reductase (NADP+) activity [GO:0035798]; enone reductase activity [GO:0035671]; zinc ion binding [GO:0008270]	GO:0008270; GO:0009570; GO:0009579; GO:0009941; GO:0010319; GO:0035671; GO:0035798; GO:0048046
Contig3905	1.1702	3.19816	6.38466	1.50982	2.49941	1.34494	1.49668	1.88149	2-methylene-furan-3-one reductase (EC 1.3.1.105) (Enone oxidoreductase) (SlEO)	apoplast [GO:0048046]; chloroplast envelope [GO:0009941]; chloroplast stroma [GO:0009570]; stromule [GO:0010319]; thylakoid [GO:0009579]; 2-alkenal reductase (NADP+) activity [GO:0035798]; enone reductase activity [GO:0035671]; zinc ion binding [GO:0008270]	GO:0008270; GO:0009570; GO:0009579; GO:0009941; GO:0010319; GO:0035671; GO:0035798; GO:0048046
W5c6364|c0_g1_i2	0.274654	0.997182	1.43029	0.535335	0.522149	0.962861	0.463351	0.560082	2-methylene-furan-3-one reductase (EC 1.3.1.105) (Enone oxidoreductase) (SlEO)	apoplast [GO:0048046]; chloroplast envelope [GO:0009941]; chloroplast stroma [GO:0009570]; stromule [GO:0010319]; thylakoid [GO:0009579]; 2-alkenal reductase (NADP+) activity [GO:0035798]; enone reductase activity [GO:0035671]; zinc ion binding [GO:0008270]	GO:0008270; GO:0009570; GO:0009579; GO:0009941; GO:0010319; GO:0035671; GO:0035798; GO:0048046
W1a22130|c0_g1_i1	0.747829	11.0153	0.278525	0.654508	2.88588	9.37033	9.80415	2.20603	2-methylisoborneol synthase (2-MIB synthase) (EC 4.2.3.118)	metal ion binding [GO:0046872]; terpene synthase activity [GO:0010333]; terpene metabolic process [GO:0042214]	GO:0010333; GO:0042214; GO:0046872
W1a22130|c0_g1_i4	0.854409	13.5686	0.31308	0.671398	3.26285	11.3415	11.968	3.46797	2-methylisoborneol synthase (2-MIB synthase) (EC 4.2.3.118)	metal ion binding [GO:0046872]; terpene synthase activity [GO:0010333]; terpene metabolic process [GO:0042214]	GO:0010333; GO:0042214; GO:0046872
Contig30832	0.90962	1.48698	1.66938	1.40824	2.28811	1.73787	1.14025	0.413798	2-methylisocitrate lyase, mitochondrial (EC 4.1.3.30)	mitochondrial matrix [GO:0005759]; methylisocitrate lyase activity [GO:0046421]; transferase activity, transferring acyl groups, acyl groups converted into alkyl on transfer [GO:0046912]; propionate catabolic process, 2-methylcitrate cycle [GO:0019629]	GO:0005759; GO:0019629; GO:0046421; GO:0046912
Contig42805	1.69306	0.408909	8.10256	1.84685	9.98654	3.68196	2.52625	9.15722	2-nitroimidazole nitrohydrolase (2NI nitrohydrolase) (EC 3.5.99.9)	hydrolase activity, acting on acid anhydrides, in phosphorus-containing anhydrides [GO:0016818]; hydrolase activity, acting on carbon-nitrogen (but not peptide) bonds [GO:0016810]; nitroimidazole catabolic process [GO:0052804]; response to antibiotic [GO:0046677]	GO:0016810; GO:0016818; GO:0046677; GO:0052804
Contig19173	6.11414	3.95944	6.60326	5.04693	3.81519	4.22958	4.03896	2.57305	2-oxo-4-hydroxy-4-carboxy-5-ureidoimidazoline decarboxylase (OHCU decarboxylase) (EC 4.1.1.97) (Parahox neighbor) (Ureidoimidazoline (2-oxo-4-hydroxy-4-carboxy-5-) decarboxylase)	peroxisome [GO:0005777]; carboxy-lyase activity [GO:0016831]; allantoin biosynthetic process [GO:0019428]; purine nucleobase metabolic process [GO:0006144]; urate catabolic process [GO:0019628]	GO:0005777; GO:0006144; GO:0016831; GO:0019428; GO:0019628
Contig8766	10.9338	12.3957	8.02601	4.96991	3.12062	3.98348	4.12043	3.90088	2-oxoglutarate and iron-dependent oxygenase domain-containing protein 2 (EC 1.14.11.-)	dioxygenase activity [GO:0051213]; iron ion binding [GO:0005506]; L-ascorbic acid binding [GO:0031418]; oxidoreductase activity, acting on paired donors, with incorporation or reduction of molecular oxygen [GO:0016705]	GO:0005506; GO:0016705; GO:0031418; GO:0051213
Contig16945	9.05092	13.1241	7.3916	8.48561	10.3105	10.3934	10.7892	15.1936	2-oxoglutarate and iron-dependent oxygenase domain-containing protein 3	integral component of membrane [GO:0016021]; dioxygenase activity [GO:0051213]; iron ion binding [GO:0005506]; L-ascorbic acid binding [GO:0031418]; oxidoreductase activity, acting on paired donors, with incorporation or reduction of molecular oxygen [GO:0016705]	GO:0005506; GO:0016021; GO:0016705; GO:0031418; GO:0051213
Contig27411	3.50231	5.57793	3.16262	3.78794	4.41949	4.8788	5.74616	6.00202	2-oxoglutarate and iron-dependent oxygenase domain-containing protein 3	integral component of membrane [GO:0016021]; dioxygenase activity [GO:0051213]; iron ion binding [GO:0005506]; L-ascorbic acid binding [GO:0031418]; oxidoreductase activity, acting on paired donors, with incorporation or reduction of molecular oxygen [GO:0016705]	GO:0005506; GO:0016021; GO:0016705; GO:0031418; GO:0051213
W3d10344|c0_g2_i1	1.30666	1.63727	1.24945	2.09759	3.10328	3.39318	2.14664	2.02368	2-oxoglutarate dehydrogenase E1 component (EC 1.2.4.2) (Alpha-ketoglutarate dehydrogenase)	oxoglutarate dehydrogenase (succinyl-transferring) activity [GO:0004591]; thiamine pyrophosphate binding [GO:0030976]; glycolytic process [GO:0006096]; tricarboxylic acid cycle [GO:0006099]	GO:0004591; GO:0006096; GO:0006099; GO:0030976
Contig20708	1.64036	1.04469	1.351	2.24546	1.68986	2.84667	2.12469	1.94053	2-oxoglutarate dehydrogenase-like, mitochondrial (EC 1.2.4.-) (2-oxoglutarate dehydrogenase complex component E1-like) (OGDC-E1-like) (Alpha-ketoglutarate dehydrogenase-like)	mitochondrial matrix [GO:0005759]; mitochondrion [GO:0005739]; oxoglutarate dehydrogenase complex [GO:0045252]; metal ion binding [GO:0046872]; oxoglutarate dehydrogenase (succinyl-transferring) activity [GO:0004591]; thiamine pyrophosphate binding [GO:0030976]; glycolytic process [GO:0006096]; tricarboxylic acid cycle [GO:0006099]	GO:0004591; GO:0005739; GO:0005759; GO:0006096; GO:0006099; GO:0030976; GO:0045252; GO:0046872
Contig44991	11.5087	11.7433	13.8533	22.5033	23.625	24.7202	33.6166	42.1	2-oxoglutarate dehydrogenase-like, mitochondrial (EC 1.2.4.-) (2-oxoglutarate dehydrogenase complex component E1-like) (OGDC-E1-like) (Alpha-ketoglutarate dehydrogenase-like)	mitochondrial matrix [GO:0005759]; metal ion binding [GO:0046872]; oxoglutarate dehydrogenase (succinyl-transferring) activity [GO:0004591]; thiamine pyrophosphate binding [GO:0030976]; glycolytic process [GO:0006096]; tricarboxylic acid cycle [GO:0006099]	GO:0004591; GO:0005759; GO:0006096; GO:0006099; GO:0030976; GO:0046872
Contig6579	10.1601	7.39899	18.314	25.3088	23.9355	13.7627	15.5737	17.5616	2-oxoglutarate dehydrogenase-like, mitochondrial (EC 1.2.4.-) (2-oxoglutarate dehydrogenase complex component E1-like) (OGDC-E1-like) (Alpha-ketoglutarate dehydrogenase-like)	mitochondrial matrix [GO:0005759]; metal ion binding [GO:0046872]; oxoglutarate dehydrogenase (succinyl-transferring) activity [GO:0004591]; thiamine pyrophosphate binding [GO:0030976]; glycolytic process [GO:0006096]; tricarboxylic acid cycle [GO:0006099]	GO:0004591; GO:0005759; GO:0006096; GO:0006099; GO:0030976; GO:0046872
Contig6580	8.63481	11.3542	5.78927	12.6577	19.731	23.9213	33.264	43.722	2-oxoglutarate dehydrogenase-like, mitochondrial (EC 1.2.4.-) (2-oxoglutarate dehydrogenase complex component E1-like) (OGDC-E1-like) (Alpha-ketoglutarate dehydrogenase-like)	mitochondrial matrix [GO:0005759]; metal ion binding [GO:0046872]; oxoglutarate dehydrogenase (succinyl-transferring) activity [GO:0004591]; thiamine pyrophosphate binding [GO:0030976]; glycolytic process [GO:0006096]; tricarboxylic acid cycle [GO:0006099]	GO:0004591; GO:0005759; GO:0006096; GO:0006099; GO:0030976; GO:0046872
W2b10587|c3_g2_i1	9.88987	5.81146	24.1681	28.2156	20.034	11.3829	12.556	13.5222	2-oxoglutarate dehydrogenase-like, mitochondrial (EC 1.2.4.-) (2-oxoglutarate dehydrogenase complex component E1-like) (OGDC-E1-like) (Alpha-ketoglutarate dehydrogenase-like)	mitochondrial matrix [GO:0005759]; metal ion binding [GO:0046872]; oxoglutarate dehydrogenase (succinyl-transferring) activity [GO:0004591]; thiamine pyrophosphate binding [GO:0030976]; glycolytic process [GO:0006096]; tricarboxylic acid cycle [GO:0006099]	GO:0004591; GO:0005759; GO:0006096; GO:0006099; GO:0030976; GO:0046872
W5c25140|c1_g9_i2	4.50591	2.93734	5.86844	8.95969	10.8354	10.6371	11.661	14.0244	2-oxoglutarate dehydrogenase-like, mitochondrial (EC 1.2.4.-) (2-oxoglutarate dehydrogenase complex component E1-like) (OGDC-E1-like) (Alpha-ketoglutarate dehydrogenase-like)	mitochondrial matrix [GO:0005759]; metal ion binding [GO:0046872]; oxoglutarate dehydrogenase (succinyl-transferring) activity [GO:0004591]; thiamine pyrophosphate binding [GO:0030976]; glycolytic process [GO:0006096]; tricarboxylic acid cycle [GO:0006099]	GO:0004591; GO:0005759; GO:0006096; GO:0006099; GO:0030976; GO:0046872
Contig2013	7.69112	8.41863	6.68481	12.4242	13.8375	18.6895	22.3253	34.5517	2-oxoglutarate dehydrogenase, mitochondrial (EC 1.2.4.2) (2-oxoglutarate dehydrogenase complex component E1) (OGDC-E1) (Alpha-ketoglutarate dehydrogenase)	mitochondrial matrix [GO:0005759]; mitochondrial membrane [GO:0031966]; metal ion binding [GO:0046872]; oxoglutarate dehydrogenase (succinyl-transferring) activity [GO:0004591]; thiamine pyrophosphate binding [GO:0030976]; generation of precursor metabolites and energy [GO:0006091]; glycolytic process [GO:0006096]; tricarboxylic acid cycle [GO:0006099]	GO:0004591; GO:0005759; GO:0006091; GO:0006096; GO:0006099; GO:0030976; GO:0031966; GO:0046872
Contig30042	18.2423	14.7549	21.6276	23.2866	22.5542	24.4233	19.4672	27.5487	2-oxoglutarate dehydrogenase, mitochondrial (EC 1.2.4.2) (2-oxoglutarate dehydrogenase complex component E1) (OGDC-E1) (Alpha-ketoglutarate dehydrogenase)	mitochondrial matrix [GO:0005759]; mitochondrion [GO:0005739]; oxoglutarate dehydrogenase complex [GO:0045252]; metal ion binding [GO:0046872]; oxoglutarate dehydrogenase (NAD+) activity [GO:0034602]; oxoglutarate dehydrogenase (succinyl-transferring) activity [GO:0004591]; thiamine pyrophosphate binding [GO:0030976]; cerebellar cortex development [GO:0021695]; glycolytic process [GO:0006096]; hi…	GO:0004591; GO:0005739; GO:0005759; GO:0006096; GO:0006099; GO:0021695; GO:0021756; GO:0021766; GO:0021794; GO:0021860; GO:0022028; GO:0030976; GO:0034602; GO:0045252; GO:0046872; GO:0061034
W0d16476|c0_g2_i1	1.63298	0.706532	2.39956	3.77774	3.40708	1.85732	1.66951	2.49477	2-oxoglutarate dehydrogenase, mitochondrial (EC 1.2.4.2) (2-oxoglutarate dehydrogenase complex component E1) (OGDC-E1) (Alpha-ketoglutarate dehydrogenase)	mitochondrial matrix [GO:0005759]; mitochondrial membrane [GO:0031966]; mitochondrion [GO:0005739]; oxoglutarate dehydrogenase complex [GO:0045252]; oxoglutarate dehydrogenase (succinyl-transferring) activity [GO:0004591]; thiamine pyrophosphate binding [GO:0030976]; generation of precursor metabolites and energy [GO:0006091]; glycolytic process [GO:0006096]; tricarboxylic acid cycle [GO:0006099]	GO:0004591; GO:0005739; GO:0005759; GO:0006091; GO:0006096; GO:0006099; GO:0030976; GO:0031966; GO:0045252
W1a11401|c0_g1_i2	3.29576	2.27722	7.69585	9.00526	5.9853	5.11599	3.86478	4.30439	2-oxoglutarate dehydrogenase, mitochondrial (EC 1.2.4.2) (2-oxoglutarate dehydrogenase complex component E1) (OGDC-E1) (Alpha-ketoglutarate dehydrogenase)	mitochondrial matrix [GO:0005759]; mitochondrion [GO:0005739]; oxoglutarate dehydrogenase complex [GO:0045252]; metal ion binding [GO:0046872]; oxoglutarate dehydrogenase (NAD+) activity [GO:0034602]; oxoglutarate dehydrogenase (succinyl-transferring) activity [GO:0004591]; thiamine pyrophosphate binding [GO:0030976]; cerebellar cortex development [GO:0021695]; glycolytic process [GO:0006096]; hi…	GO:0004591; GO:0005739; GO:0005759; GO:0006096; GO:0006099; GO:0021695; GO:0021756; GO:0021766; GO:0021794; GO:0021860; GO:0022028; GO:0030976; GO:0034602; GO:0045252; GO:0046872; GO:0061034
W2b10894|c0_g1_i2	6.15074	4.584	14.4264	15.4693	12.7051	6.3453	8.02964	6.58538	2-oxoglutarate dehydrogenase, mitochondrial (EC 1.2.4.2) (2-oxoglutarate dehydrogenase complex component E1) (OGDC-E1) (Alpha-ketoglutarate dehydrogenase)	mitochondrial matrix [GO:0005759]; mitochondrial membrane [GO:0031966]; mitochondrion [GO:0005739]; oxoglutarate dehydrogenase complex [GO:0045252]; metal ion binding [GO:0046872]; oxoglutarate dehydrogenase (NAD+) activity [GO:0034602]; oxoglutarate dehydrogenase (succinyl-transferring) activity [GO:0004591]; thiamine pyrophosphate binding [GO:0030976]; 2-oxoglutarate metabolic process [GO:00061…	GO:0004591; GO:0005739; GO:0005759; GO:0006091; GO:0006096; GO:0006099; GO:0006103; GO:0006104; GO:0006734; GO:0021695; GO:0021756; GO:0021766; GO:0021794; GO:0021860; GO:0022028; GO:0030976; GO:0031966; GO:0034602; GO:0045252; GO:0046872; GO:0061034
W3d26086|c1_g4_i1	2.30921	1.12682	4.02265	5.79815	4.37646	2.92819	1.8026	1.98328	2-oxoglutarate dehydrogenase, mitochondrial (EC 1.2.4.2) (2-oxoglutarate dehydrogenase complex component E1) (OGDC-E1) (Alpha-ketoglutarate dehydrogenase)	mitochondrial matrix [GO:0005759]; mitochondrial membrane [GO:0031966]; mitochondrion [GO:0005739]; oxoglutarate dehydrogenase complex [GO:0045252]; oxoglutarate dehydrogenase (succinyl-transferring) activity [GO:0004591]; thiamine pyrophosphate binding [GO:0030976]; generation of precursor metabolites and energy [GO:0006091]; glycolytic process [GO:0006096]; tricarboxylic acid cycle [GO:0006099]	GO:0004591; GO:0005739; GO:0005759; GO:0006091; GO:0006096; GO:0006099; GO:0030976; GO:0031966; GO:0045252
W3d26086|c1_g4_i2	2.80933	1.63158	4.36151	6.09679	4.98274	2.52046	2.85209	3.19643	2-oxoglutarate dehydrogenase, mitochondrial (EC 1.2.4.2) (2-oxoglutarate dehydrogenase complex component E1) (OGDC-E1) (Alpha-ketoglutarate dehydrogenase)	mitochondrial matrix [GO:0005759]; mitochondrial membrane [GO:0031966]; mitochondrion [GO:0005739]; oxoglutarate dehydrogenase complex [GO:0045252]; oxoglutarate dehydrogenase (succinyl-transferring) activity [GO:0004591]; thiamine pyrophosphate binding [GO:0030976]; generation of precursor metabolites and energy [GO:0006091]; glycolytic process [GO:0006096]; tricarboxylic acid cycle [GO:0006099]	GO:0004591; GO:0005739; GO:0005759; GO:0006091; GO:0006096; GO:0006099; GO:0030976; GO:0031966; GO:0045252
Contig37666	6.57898	12.487	2.8256	6.5963	24.6416	33.6993	34.6347	24.8087	2-oxoglutarate oxidoreductase subunit KorB (EC 1.2.7.3) (Alpha-ketoglutarate oxidoreductase subunit beta) (KG oxidoreductase subunit beta) (KGO subunit beta) (KOR subunit beta)	cell wall [GO:0005618]; cytosol [GO:0005829]; 2-oxoglutarate synthase activity [GO:0047553]; magnesium ion binding [GO:0000287]; thiamine pyrophosphate binding [GO:0030976]; tricarboxylic acid cycle [GO:0006099]	GO:0000287; GO:0005618; GO:0005829; GO:0006099; GO:0030976; GO:0047553
Contig35291	0.749297	42.1325	6.56923	2.7385	9.15195	3.50381	7.35303	3.85473	2-oxoglutarate-dependent dioxygenase AOP2 (EC 1.14.11.-)	dioxygenase activity [GO:0051213]; metal ion binding [GO:0046872]	GO:0046872; GO:0051213
W0d4794|c0_g1_i2	3.69977	1.708	2.99185	2.22755	2.65002	1.85562	3.03654	3.44535	2-oxoisovalerate dehydrogenase subunit alpha, mitochondrial (EC 1.2.4.4) (Branched-chain alpha-keto acid dehydrogenase E1 component alpha chain) (BCKDE1A) (BCKDH E1-alpha)	mitochondrial alpha-ketoglutarate dehydrogenase complex [GO:0005947]; mitochondrion [GO:0005739]; 3-methyl-2-oxobutanoate dehydrogenase (2-methylpropanoyl-transferring) activity [GO:0003863]; alpha-ketoacid dehydrogenase activity [GO:0003826]; metal ion binding [GO:0046872]; branched-chain amino acid catabolic process [GO:0009083]	GO:0003826; GO:0003863; GO:0005739; GO:0005947; GO:0009083; GO:0046872
Contig21049	5.1869	5.04335	7.8206	7.80177	6.78903	6.49429	6.54135	7.92043	2-oxoisovalerate dehydrogenase subunit alpha, mitochondrial (EC 1.2.4.4) (Branched-chain alpha-keto acid dehydrogenase E1 component alpha chain) (BCKDE1A) (BCKDH E1-alpha) (Fragment)	mitochondrial alpha-ketoglutarate dehydrogenase complex [GO:0005947]; mitochondrion [GO:0005739]; 2-oxoisovalerate dehydrogenase (acylating) activity [GO:0047101]; 3-methyl-2-oxobutanoate dehydrogenase (2-methylpropanoyl-transferring) activity [GO:0003863]; alpha-ketoacid dehydrogenase activity [GO:0003826]; metal ion binding [GO:0046872]; protein complex binding [GO:0032403]; branched-chain amin…	GO:0003826; GO:0003863; GO:0005739; GO:0005947; GO:0007584; GO:0009083; GO:0032403; GO:0046872; GO:0047101; GO:0051384; GO:0051591
Contig26876	5.43047	6.12049	8.42519	9.38357	8.06014	7.70921	9.25274	11.1296	2-oxoisovalerate dehydrogenase subunit alpha, mitochondrial (EC 1.2.4.4) (Branched-chain alpha-keto acid dehydrogenase E1 component alpha chain) (BCKDE1A) (BCKDH E1-alpha) (Fragment)	mitochondrial alpha-ketoglutarate dehydrogenase complex [GO:0005947]; mitochondrion [GO:0005739]; 2-oxoisovalerate dehydrogenase (acylating) activity [GO:0047101]; 3-methyl-2-oxobutanoate dehydrogenase (2-methylpropanoyl-transferring) activity [GO:0003863]; alpha-ketoacid dehydrogenase activity [GO:0003826]; metal ion binding [GO:0046872]; protein complex binding [GO:0032403]; branched-chain amin…	GO:0003826; GO:0003863; GO:0005739; GO:0005947; GO:0007584; GO:0009083; GO:0032403; GO:0046872; GO:0047101; GO:0051384; GO:0051591
W0d4794|c0_g1_i3	3.42442	2.84619	4.15537	4.19459	3.62735	3.85732	3.31426	4.98517	2-oxoisovalerate dehydrogenase subunit alpha, mitochondrial (EC 1.2.4.4) (Branched-chain alpha-keto acid dehydrogenase E1 component alpha chain) (BCKDE1A) (BCKDH E1-alpha) (Fragment)	mitochondrial alpha-ketoglutarate dehydrogenase complex [GO:0005947]; mitochondrion [GO:0005739]; 2-oxoisovalerate dehydrogenase (acylating) activity [GO:0047101]; 3-methyl-2-oxobutanoate dehydrogenase (2-methylpropanoyl-transferring) activity [GO:0003863]; alpha-ketoacid dehydrogenase activity [GO:0003826]; metal ion binding [GO:0046872]; protein complex binding [GO:0032403]; branched-chain amin…	GO:0003826; GO:0003863; GO:0005739; GO:0005947; GO:0007584; GO:0009083; GO:0032403; GO:0046872; GO:0047101; GO:0051384; GO:0051591
W5c20793|c0_g1_i1	3.01229	5.74264	8.25352	7.89242	6.15737	8.78198	5.30694	7.79604	2-oxoisovalerate dehydrogenase subunit alpha, mitochondrial (EC 1.2.4.4) (Branched-chain alpha-keto acid dehydrogenase E1 component alpha chain) (BCKDE1A) (BCKDH E1-alpha) (Fragment)	mitochondrial alpha-ketoglutarate dehydrogenase complex [GO:0005947]; mitochondrion [GO:0005739]; 2-oxoisovalerate dehydrogenase (acylating) activity [GO:0047101]; 3-methyl-2-oxobutanoate dehydrogenase (2-methylpropanoyl-transferring) activity [GO:0003863]; alpha-ketoacid dehydrogenase activity [GO:0003826]; metal ion binding [GO:0046872]; protein complex binding [GO:0032403]; branched-chain amin…	GO:0003826; GO:0003863; GO:0005739; GO:0005947; GO:0007584; GO:0009083; GO:0032403; GO:0046872; GO:0047101; GO:0051384; GO:0051591
Contig43226	15.0087	18.3347	24.2235	24.271	25.8426	33.9065	32.0133	38.1014	2-oxoisovalerate dehydrogenase subunit beta, mitochondrial (EC 1.2.4.4) (Branched-chain alpha-keto acid dehydrogenase E1 component beta chain) (BCKDE1B) (BCKDH E1-beta)	mitochondrial alpha-ketoglutarate dehydrogenase complex [GO:0005947]; mitochondrion [GO:0005739]; 3-methyl-2-oxobutanoate dehydrogenase (2-methylpropanoyl-transferring) activity [GO:0003863]; protein complex binding [GO:0032403]; branched-chain amino acid catabolic process [GO:0009083]; response to cAMP [GO:0051591]; response to glucocorticoid [GO:0051384]; response to nutrient [GO:0007584]	GO:0003863; GO:0005739; GO:0005947; GO:0007584; GO:0009083; GO:0032403; GO:0051384; GO:0051591
Contig1324	1.70729	0.60673	0.513622	0.439002	0.819034	0.429775	0.121921	0.045382	2-phospho-L-lactate guanylyltransferase (LP guanylyltransferase) (EC 2.7.7.68)	GTP binding [GO:0005525]; phospholactate guanylyltransferase activity [GO:0043814]; coenzyme biosynthetic process [GO:0009108]	GO:0005525; GO:0009108; GO:0043814
W0d11117|c0_g1_i1	2.29506	0.390975	0.767797	0.402973	0.709323	0.682692	0.117445	0.0736902	2-phospho-L-lactate guanylyltransferase (LP guanylyltransferase) (EC 2.7.7.68)	GTP binding [GO:0005525]; phospholactate guanylyltransferase activity [GO:0043814]; coenzyme biosynthetic process [GO:0009108]	GO:0005525; GO:0009108; GO:0043814
W7b10820|c0_g1_i1	1.0372	1.40437	1.18417	0.841211	0.887032	1.81797	1.37095	2.90377	2-phospho-L-lactate guanylyltransferase (LP guanylyltransferase) (EC 2.7.7.68)	GTP binding [GO:0005525]; phospholactate guanylyltransferase activity [GO:0043814]; coenzyme biosynthetic process [GO:0009108]	GO:0005525; GO:0009108; GO:0043814
W2b2760|c0_g1_i1	0.75647	0.415128	0.97782	0.620457	0.833323	0.450752	0.550604	0.150357	2-phospho-L-lactate transferase (EC 2.7.8.28) (LPPG:FO 2-phospho-L-lactate transferase)	magnesium ion binding [GO:0000287]; phosphotransferase activity, alcohol group as acceptor [GO:0016773]; phosphotransferase activity, for other substituted phosphate groups [GO:0016780]; coenzyme biosynthetic process [GO:0009108]	GO:0000287; GO:0009108; GO:0016773; GO:0016780
W5c9935|c0_g1_i1	1.66772	7.49523	2.13962	0.608184	2.02875	1.01084	0.678968	0.426849	2-phospho-L-lactate transferase (EC 2.7.8.28) (LPPG:FO 2-phospho-L-lactate transferase)	magnesium ion binding [GO:0000287]; phosphotransferase activity, alcohol group as acceptor [GO:0016773]; phosphotransferase activity, for other substituted phosphate groups [GO:0016780]; coenzyme biosynthetic process [GO:0009108]	GO:0000287; GO:0009108; GO:0016773; GO:0016780
Contig44066	0.364647	0.404184	0.148746	0.0459009	0.435999	1.52957	0.574498	8.26343	2-phytyl-1,4-beta-naphthoquinone methyltransferase, chloroplastic (EC 2.1.1.n12) (Demethylphylloquinone methyltransferase) (Menaquinone biosynthesis methyltransferase ubiE-like protein)	chloroplast [GO:0009507]; 2-phytyl-1,4-naphthoquinone methyltransferase activity [GO:0052624]; S-adenosylmethionine-dependent methyltransferase activity [GO:0008757]; phylloquinone biosynthetic process [GO:0042372]	GO:0008757; GO:0009507; GO:0042372; GO:0052624
W0d26378|c0_g1_i2	2.52866	1.48176	0.842325	1.13089	0.588356	0.497215	0.45164	0.583377	2-phytyl-1,4-naphtoquinone methyltransferase (EC 2.1.1.n12) (Demethylphylloquinone methyltransferase)	2-phytyl-1,4-naphthoquinone methyltransferase activity [GO:0052624]; phylloquinone biosynthetic process [GO:0042372]	GO:0042372; GO:0052624
Contig13714	1.57419	0.505623	3.76496	3.51105	5.27186	3.85081	2.35595	2.41153	2-succinyl-5-enolpyruvyl-6-hydroxy-3-cyclohexene-1-carboxylate synthase (SEPHCHC synthase) (EC 2.2.1.9)	2-succinyl-5-enolpyruvyl-6-hydroxy-3-cyclohexene-1-carboxylic-acid synthase activity [GO:0070204]; magnesium ion binding [GO:0000287]; manganese ion binding [GO:0030145]; thiamine pyrophosphate binding [GO:0030976]; menaquinone biosynthetic process [GO:0009234]; phylloquinone biosynthetic process [GO:0042372]	GO:0000287; GO:0009234; GO:0030145; GO:0030976; GO:0042372; GO:0070204
Contig18986	0.0471683	0.0150726	1.16072	1.72489	3.84652	3.91566	2.43635	2.17588	2-succinyl-5-enolpyruvyl-6-hydroxy-3-cyclohexene-1-carboxylate synthase (SEPHCHC synthase) (EC 2.2.1.9)	2-succinyl-5-enolpyruvyl-6-hydroxy-3-cyclohexene-1-carboxylic-acid synthase activity [GO:0070204]; magnesium ion binding [GO:0000287]; manganese ion binding [GO:0030145]; thiamine pyrophosphate binding [GO:0030976]; menaquinone biosynthetic process [GO:0009234]; phylloquinone biosynthetic process [GO:0042372]	GO:0000287; GO:0009234; GO:0030145; GO:0030976; GO:0042372; GO:0070204
Contig21287	2.44541	2.85954	7.13837	12.305	10.1964	9.80784	9.43763	7.6322	2-succinyl-5-enolpyruvyl-6-hydroxy-3-cyclohexene-1-carboxylate synthase (SEPHCHC synthase) (EC 2.2.1.9)	2-succinyl-5-enolpyruvyl-6-hydroxy-3-cyclohexene-1-carboxylic-acid synthase activity [GO:0070204]; magnesium ion binding [GO:0000287]; manganese ion binding [GO:0030145]; thiamine pyrophosphate binding [GO:0030976]; menaquinone biosynthetic process [GO:0009234]; phylloquinone biosynthetic process [GO:0042372]	GO:0000287; GO:0009234; GO:0030145; GO:0030976; GO:0042372; GO:0070204
W6b16916|c0_g1_i1	0.968253	2.18716	0.998344	0.299798	0.213138	0.434768	0.70019	0.22204	2-succinyl-5-enolpyruvyl-6-hydroxy-3-cyclohexene-1-carboxylate synthase (SEPHCHC synthase) (EC 2.2.1.9)	2-succinyl-5-enolpyruvyl-6-hydroxy-3-cyclohexene-1-carboxylic-acid synthase activity [GO:0070204]; magnesium ion binding [GO:0000287]; manganese ion binding [GO:0030145]; thiamine pyrophosphate binding [GO:0030976]; menaquinone biosynthetic process [GO:0009234]; phylloquinone biosynthetic process [GO:0042372]	GO:0000287; GO:0009234; GO:0030145; GO:0030976; GO:0042372; GO:0070204
Contig17952	1.01077	1.06896	1.11411	1.96043	2.61541	3.86737	3.24534	5.77583	2-succinyl-5-enolpyruvyl-6-hydroxy-3-cyclohexene-1-carboxylate synthase (SEPHCHC synthase) (EC 2.2.1.9) (Menaquinone biosynthesis protein MenD)	2-succinyl-5-enolpyruvyl-6-hydroxy-3-cyclohexene-1-carboxylic-acid synthase activity [GO:0070204]; magnesium ion binding [GO:0000287]; manganese ion binding [GO:0030145]; thiamine pyrophosphate binding [GO:0030976]; menaquinone biosynthetic process [GO:0009234]	GO:0000287; GO:0009234; GO:0030145; GO:0030976; GO:0070204
Contig20233	1.61273	0.881009	1.90115	2.44645	3.85439	2.28677	2.05737	2.1674	2-succinyl-5-enolpyruvyl-6-hydroxy-3-cyclohexene-1-carboxylate synthase (SEPHCHC synthase) (EC 2.2.1.9) (Menaquinone biosynthesis protein MenD)	2-succinyl-5-enolpyruvyl-6-hydroxy-3-cyclohexene-1-carboxylic-acid synthase activity [GO:0070204]; magnesium ion binding [GO:0000287]; manganese ion binding [GO:0030145]; thiamine pyrophosphate binding [GO:0030976]; menaquinone biosynthetic process [GO:0009234]	GO:0000287; GO:0009234; GO:0030145; GO:0030976; GO:0070204
Contig27827	0.888155	1.10653	0.812387	1.34534	1.95881	3.25192	2.94571	5.04477	2-succinyl-5-enolpyruvyl-6-hydroxy-3-cyclohexene-1-carboxylate synthase (SEPHCHC synthase) (EC 2.2.1.9) (Menaquinone biosynthesis protein MenD)	2-succinyl-5-enolpyruvyl-6-hydroxy-3-cyclohexene-1-carboxylic-acid synthase activity [GO:0070204]; magnesium ion binding [GO:0000287]; manganese ion binding [GO:0030145]; thiamine pyrophosphate binding [GO:0030976]; menaquinone biosynthetic process [GO:0009234]	GO:0000287; GO:0009234; GO:0030145; GO:0030976; GO:0070204
Contig36760	4.37809	3.70788	4.98412	3.3053	2.47993	2.60856	1.89974	2.28421	2-succinyl-5-enolpyruvyl-6-hydroxy-3-cyclohexene-1-carboxylate synthase (SEPHCHC synthase) (EC 2.2.1.9) (Menaquinone biosynthesis protein MenD)	2-succinyl-5-enolpyruvyl-6-hydroxy-3-cyclohexene-1-carboxylic-acid synthase activity [GO:0070204]; magnesium ion binding [GO:0000287]; manganese ion binding [GO:0030145]; thiamine pyrophosphate binding [GO:0030976]; menaquinone biosynthetic process [GO:0009234]	GO:0000287; GO:0009234; GO:0030145; GO:0030976; GO:0070204
Contig36879	0.426267	0.524979	0.328952	0.605962	1.06256	1.51309	1.94779	2.57678	2-succinyl-5-enolpyruvyl-6-hydroxy-3-cyclohexene-1-carboxylate synthase (SEPHCHC synthase) (EC 2.2.1.9) (Menaquinone biosynthesis protein MenD)	2-succinyl-5-enolpyruvyl-6-hydroxy-3-cyclohexene-1-carboxylic-acid synthase activity [GO:0070204]; magnesium ion binding [GO:0000287]; manganese ion binding [GO:0030145]; thiamine pyrophosphate binding [GO:0030976]; menaquinone biosynthetic process [GO:0009234]	GO:0000287; GO:0009234; GO:0030145; GO:0030976; GO:0070204
Contig36880	0.278175	0.341997	0.241736	0.298923	0.447175	0.788964	1.2049	0.813411	2-succinyl-5-enolpyruvyl-6-hydroxy-3-cyclohexene-1-carboxylate synthase (SEPHCHC synthase) (EC 2.2.1.9) (Menaquinone biosynthesis protein MenD)	2-succinyl-5-enolpyruvyl-6-hydroxy-3-cyclohexene-1-carboxylic-acid synthase activity [GO:0070204]; magnesium ion binding [GO:0000287]; manganese ion binding [GO:0030145]; thiamine pyrophosphate binding [GO:0030976]; menaquinone biosynthetic process [GO:0009234]	GO:0000287; GO:0009234; GO:0030145; GO:0030976; GO:0070204
Contig37258	0.532127	1.33338	4.76452	5.91823	3.54106	4.53686	5.29086	6.19313	2-succinyl-5-enolpyruvyl-6-hydroxy-3-cyclohexene-1-carboxylate synthase (SEPHCHC synthase) (EC 2.2.1.9) (Menaquinone biosynthesis protein MenD)	2-succinyl-5-enolpyruvyl-6-hydroxy-3-cyclohexene-1-carboxylic-acid synthase activity [GO:0070204]; magnesium ion binding [GO:0000287]; manganese ion binding [GO:0030145]; thiamine pyrophosphate binding [GO:0030976]; menaquinone biosynthetic process [GO:0009234]	GO:0000287; GO:0009234; GO:0030145; GO:0030976; GO:0070204
Contig42831	0.698347	1.08173	0.547854	1.38187	1.33512	2.7197	2.99848	4.48032	2-succinyl-5-enolpyruvyl-6-hydroxy-3-cyclohexene-1-carboxylate synthase (SEPHCHC synthase) (EC 2.2.1.9) (Menaquinone biosynthesis protein MenD)	2-succinyl-5-enolpyruvyl-6-hydroxy-3-cyclohexene-1-carboxylic-acid synthase activity [GO:0070204]; magnesium ion binding [GO:0000287]; manganese ion binding [GO:0030145]; thiamine pyrophosphate binding [GO:0030976]; menaquinone biosynthetic process [GO:0009234]	GO:0000287; GO:0009234; GO:0030145; GO:0030976; GO:0070204
Contig43343	0.250266	0	0.0822385	0.195923	0.658372	0.669683	0.166372	1.20442	2-succinyl-5-enolpyruvyl-6-hydroxy-3-cyclohexene-1-carboxylate synthase (SEPHCHC synthase) (EC 2.2.1.9) (Menaquinone biosynthesis protein MenD)	2-succinyl-5-enolpyruvyl-6-hydroxy-3-cyclohexene-1-carboxylic-acid synthase activity [GO:0070204]; magnesium ion binding [GO:0000287]; manganese ion binding [GO:0030145]; thiamine pyrophosphate binding [GO:0030976]; menaquinone biosynthetic process [GO:0009234]	GO:0000287; GO:0009234; GO:0030145; GO:0030976; GO:0070204
W0d13011|c0_g1_i1	2.00049	0.875011	0.250626	0.386243	1.46254	1.4218	3.86186	7.90503	2-succinyl-5-enolpyruvyl-6-hydroxy-3-cyclohexene-1-carboxylate synthase (SEPHCHC synthase) (EC 2.2.1.9) (Menaquinone biosynthesis protein MenD)	2-succinyl-5-enolpyruvyl-6-hydroxy-3-cyclohexene-1-carboxylic-acid synthase activity [GO:0070204]; magnesium ion binding [GO:0000287]; manganese ion binding [GO:0030145]; thiamine pyrophosphate binding [GO:0030976]; menaquinone biosynthetic process [GO:0009234]	GO:0000287; GO:0009234; GO:0030145; GO:0030976; GO:0070204
W0d7682|c1_g2_i2	1.99938	1.72358	2.97783	2.51481	1.76862	1.3787	1.17385	1.1393	2-succinyl-5-enolpyruvyl-6-hydroxy-3-cyclohexene-1-carboxylate synthase (SEPHCHC synthase) (EC 2.2.1.9) (Menaquinone biosynthesis protein MenD)	2-succinyl-5-enolpyruvyl-6-hydroxy-3-cyclohexene-1-carboxylic-acid synthase activity [GO:0070204]; magnesium ion binding [GO:0000287]; manganese ion binding [GO:0030145]; thiamine pyrophosphate binding [GO:0030976]; menaquinone biosynthetic process [GO:0009234]	GO:0000287; GO:0009234; GO:0030145; GO:0030976; GO:0070204
W1a20954|c0_g1_i1	2.20328	4.14173	8.0023	3.60652	8.14871	3.96448	4.34428	1.9393	2-succinyl-5-enolpyruvyl-6-hydroxy-3-cyclohexene-1-carboxylate synthase (SEPHCHC synthase) (EC 2.2.1.9) (Menaquinone biosynthesis protein MenD)	2-succinyl-5-enolpyruvyl-6-hydroxy-3-cyclohexene-1-carboxylic-acid synthase activity [GO:0070204]; magnesium ion binding [GO:0000287]; manganese ion binding [GO:0030145]; thiamine pyrophosphate binding [GO:0030976]; menaquinone biosynthetic process [GO:0009234]	GO:0000287; GO:0009234; GO:0030145; GO:0030976; GO:0070204
W1a27767|c0_g1_i1	1.00677	1.76632	0.472376	0.440993	0.275465	0.153091	0.126389	0.140685	2-succinyl-5-enolpyruvyl-6-hydroxy-3-cyclohexene-1-carboxylate synthase (SEPHCHC synthase) (EC 2.2.1.9) (Menaquinone biosynthesis protein MenD)	2-succinyl-5-enolpyruvyl-6-hydroxy-3-cyclohexene-1-carboxylic-acid synthase activity [GO:0070204]; magnesium ion binding [GO:0000287]; manganese ion binding [GO:0030145]; thiamine pyrophosphate binding [GO:0030976]; menaquinone biosynthetic process [GO:0009234]	GO:0000287; GO:0009234; GO:0030145; GO:0030976; GO:0070204
W2b25528|c0_g1_i1	1.24171	1.02391	2.87955	2.33345	1.09874	0.731271	0.197576	0.164787	2-succinyl-5-enolpyruvyl-6-hydroxy-3-cyclohexene-1-carboxylate synthase (SEPHCHC synthase) (EC 2.2.1.9) (Menaquinone biosynthesis protein MenD)	2-succinyl-5-enolpyruvyl-6-hydroxy-3-cyclohexene-1-carboxylic-acid synthase activity [GO:0070204]; magnesium ion binding [GO:0000287]; manganese ion binding [GO:0030145]; thiamine pyrophosphate binding [GO:0030976]; menaquinone biosynthetic process [GO:0009234]	GO:0000287; GO:0009234; GO:0030145; GO:0030976; GO:0070204
W4a14731|c0_g1_i1	1.76485	0.476474	1.08834	0.45576	0.563786	0.844466	0.629019	0.78953	2-succinyl-5-enolpyruvyl-6-hydroxy-3-cyclohexene-1-carboxylate synthase (SEPHCHC synthase) (EC 2.2.1.9) (Menaquinone biosynthesis protein MenD)	2-succinyl-5-enolpyruvyl-6-hydroxy-3-cyclohexene-1-carboxylic-acid synthase activity [GO:0070204]; magnesium ion binding [GO:0000287]; manganese ion binding [GO:0030145]; thiamine pyrophosphate binding [GO:0030976]; menaquinone biosynthetic process [GO:0009234]	GO:0000287; GO:0009234; GO:0030145; GO:0030976; GO:0070204
W5c9050|c0_g1_i1	0.931764	5.55229	2.19412	5.85549	12.1383	13.3669	28.445	28.3834	2-succinyl-5-enolpyruvyl-6-hydroxy-3-cyclohexene-1-carboxylate synthase (SEPHCHC synthase) (EC 2.2.1.9) (Menaquinone biosynthesis protein MenD)	2-succinyl-5-enolpyruvyl-6-hydroxy-3-cyclohexene-1-carboxylic-acid synthase activity [GO:0070204]; magnesium ion binding [GO:0000287]; manganese ion binding [GO:0030145]; thiamine pyrophosphate binding [GO:0030976]; menaquinone biosynthetic process [GO:0009234]	GO:0000287; GO:0009234; GO:0030145; GO:0030976; GO:0070204
W5c9050|c0_g1_i2	0.745815	4.15465	0.897427	4.57224	9.30431	11.5327	22.9405	29.451	2-succinyl-5-enolpyruvyl-6-hydroxy-3-cyclohexene-1-carboxylate synthase (SEPHCHC synthase) (EC 2.2.1.9) (Menaquinone biosynthesis protein MenD)	2-succinyl-5-enolpyruvyl-6-hydroxy-3-cyclohexene-1-carboxylic-acid synthase activity [GO:0070204]; magnesium ion binding [GO:0000287]; manganese ion binding [GO:0030145]; thiamine pyrophosphate binding [GO:0030976]; menaquinone biosynthetic process [GO:0009234]	GO:0000287; GO:0009234; GO:0030145; GO:0030976; GO:0070204
W6b10026|c0_g2_i1	2.55921	3.50517	0.78411	0	0.116393	0.0344817	1.50035	0.093766	2-succinyl-5-enolpyruvyl-6-hydroxy-3-cyclohexene-1-carboxylate synthase (SEPHCHC synthase) (EC 2.2.1.9) (Menaquinone biosynthesis protein MenD)	2-succinyl-5-enolpyruvyl-6-hydroxy-3-cyclohexene-1-carboxylic-acid synthase activity [GO:0070204]; magnesium ion binding [GO:0000287]; manganese ion binding [GO:0030145]; thiamine pyrophosphate binding [GO:0030976]; menaquinone biosynthetic process [GO:0009234]	GO:0000287; GO:0009234; GO:0030145; GO:0030976; GO:0070204
W6b14175|c0_g2_i8	3.81678	1.53794	4.18799	3.84845	3.45673	3.44033	4.01042	7.96523	2-succinyl-5-enolpyruvyl-6-hydroxy-3-cyclohexene-1-carboxylate synthase (SEPHCHC synthase) (EC 2.2.1.9) (Menaquinone biosynthesis protein MenD)	2-succinyl-5-enolpyruvyl-6-hydroxy-3-cyclohexene-1-carboxylic-acid synthase activity [GO:0070204]; magnesium ion binding [GO:0000287]; manganese ion binding [GO:0030145]; thiamine pyrophosphate binding [GO:0030976]; menaquinone biosynthetic process [GO:0009234]	GO:0000287; GO:0009234; GO:0030145; GO:0030976; GO:0070204
W7b24953|c0_g1_i1	0.0246144	0.427946	1.487	0.552482	0.971369	0.43265	0.363644	0.720309	2-succinyl-5-enolpyruvyl-6-hydroxy-3-cyclohexene-1-carboxylate synthase (SEPHCHC synthase) (EC 2.2.1.9) (Menaquinone biosynthesis protein MenD)	2-succinyl-5-enolpyruvyl-6-hydroxy-3-cyclohexene-1-carboxylic-acid synthase activity [GO:0070204]; magnesium ion binding [GO:0000287]; manganese ion binding [GO:0030145]; thiamine pyrophosphate binding [GO:0030976]; menaquinone biosynthetic process [GO:0009234]	GO:0000287; GO:0009234; GO:0030145; GO:0030976; GO:0070204
W3d23238|c1_g5_i1	0.0811878	1.90405	2.34638	0.438292	1.2334	0.203513	0.378866	1.76714	2-succinyl-6-hydroxy-2,4-cyclohexadiene-1-carboxylate synthase (SHCHC synthase) (EC 4.2.99.20)	2-succinyl-6-hydroxy-2,4-cyclohexadiene-1-carboxylate synthase activity [GO:0070205]; menaquinone biosynthetic process [GO:0009234]	GO:0009234; GO:0070205
Contig18932	1.01319	0.522865	0.503757	0.93622	1.83297	1.50214	1.57982	1.71573	2-succinylbenzoate--CoA ligase (EC 6.2.1.26) (o-succinylbenzoyl-CoA synthetase) (OSB-CoA synthetase)	ATP binding [GO:0005524]; o-succinylbenzoate-CoA ligase activity [GO:0008756]; menaquinone biosynthetic process [GO:0009234]	GO:0005524; GO:0008756; GO:0009234
Contig8366	0.193487	0.302517	1.11117	0.41178	0.641322	0.746492	0.537371	1.30778	2-succinylbenzoate--CoA ligase (EC 6.2.1.26) (o-succinylbenzoyl-CoA synthetase) (OSB-CoA synthetase)	ATP binding [GO:0005524]; o-succinylbenzoate-CoA ligase activity [GO:0008756]; menaquinone biosynthetic process [GO:0009234]	GO:0005524; GO:0008756; GO:0009234
W2b23681|c0_g1_i5	1.01999	0.706842	1.77031	1.14632	1.10527	0.757647	1.038	0.618911	2-succinylbenzoate--CoA ligase (EC 6.2.1.26) (o-succinylbenzoyl-CoA synthetase) (OSB-CoA synthetase)	ATP binding [GO:0005524]; o-succinylbenzoate-CoA ligase activity [GO:0008756]; menaquinone biosynthetic process [GO:0009234]	GO:0005524; GO:0008756; GO:0009234
Contig18178	0.0593762	0.200054	0.709061	1.28737	1.44722	1.15149	1.12961	3.00961	2,3-bisphosphoglycerate-dependent phosphoglycerate mutase (BPG-dependent PGAM) (PGAM) (Phosphoglyceromutase) (dPGM) (EC 5.4.2.11)	2,3-bisphosphoglycerate-dependent phosphoglycerate mutase activity [GO:0046538]; gluconeogenesis [GO:0006094]; glycolytic process [GO:0006096]	GO:0006094; GO:0006096; GO:0046538
Contig44410	0.946841	1.83303	0.610323	1.38014	2.17218	2.82821	2.76783	3.728	2,3-bisphosphoglycerate-dependent phosphoglycerate mutase (BPG-dependent PGAM) (PGAM) (Phosphoglyceromutase) (dPGM) (EC 5.4.2.11)	2,3-bisphosphoglycerate-dependent phosphoglycerate mutase activity [GO:0046538]; gluconeogenesis [GO:0006094]; glycolytic process [GO:0006096]	GO:0006094; GO:0006096; GO:0046538
W0d11604|c0_g1_i7	2.32059	1.0336	1.66444	1.85615	1.73745	1.42207	1.20418	1.07499	2,3-bisphosphoglycerate-dependent phosphoglycerate mutase (BPG-dependent PGAM) (PGAM) (Phosphoglyceromutase) (dPGM) (EC 5.4.2.11)	2,3-bisphosphoglycerate-dependent phosphoglycerate mutase activity [GO:0046538]; gluconeogenesis [GO:0006094]; glycolytic process [GO:0006096]	GO:0006094; GO:0006096; GO:0046538
W4a28643|c0_g1_i1	1.80993	0.995353	2.85872	2.35792	1.21079	0.836194	0.717365	1.20191	2,3-bisphosphoglycerate-dependent phosphoglycerate mutase (BPG-dependent PGAM) (PGAM) (Phosphoglyceromutase) (dPGM) (EC 5.4.2.11)	2,3-bisphosphoglycerate-dependent phosphoglycerate mutase activity [GO:0046538]; gluconeogenesis [GO:0006094]; glycolytic process [GO:0006096]	GO:0006094; GO:0006096; GO:0046538
W5c18733|c0_g2_i1	0.296376	0.49134	0.942418	0.969196	0.576985	0.511994	0.578239	0.485136	2,3-bisphosphoglycerate-dependent phosphoglycerate mutase (BPG-dependent PGAM) (PGAM) (Phosphoglyceromutase) (dPGM) (EC 5.4.2.11)	2,3-bisphosphoglycerate-dependent phosphoglycerate mutase activity [GO:0046538]; gluconeogenesis [GO:0006094]; glycolytic process [GO:0006096]	GO:0006094; GO:0006096; GO:0046538
W6b18760|c0_g1_i2	1.40961	0.52643	1.73571	2.44552	1.16577	0.925086	1.80882	0.2294	2,3-bisphosphoglycerate-dependent phosphoglycerate mutase (BPG-dependent PGAM) (PGAM) (Phosphoglyceromutase) (dPGM) (EC 5.4.2.11)	2,3-bisphosphoglycerate-dependent phosphoglycerate mutase activity [GO:0046538]; gluconeogenesis [GO:0006094]; glycolytic process [GO:0006096]	GO:0006094; GO:0006096; GO:0046538
Contig33694	1.00936	0.578581	0.669755	0.147383	1.98184	2.09983	1.83366	0.995522	2,3-bisphosphoglycerate-independent phosphoglycerate mutase (BPG-independent PGAM) (Phosphoglyceromutase) (EC 5.4.2.12) (PGAM-I)	cytoplasm [GO:0005737]; manganese ion binding [GO:0030145]; phosphoglycerate mutase activity [GO:0004619]; glucose catabolic process [GO:0006007]; glycolytic process [GO:0006096]	GO:0004619; GO:0005737; GO:0006007; GO:0006096; GO:0030145
Contig17020	1.80204	1.91709	2.28051	3.16655	3.03347	2.3258	2.48998	2.05875	2,3-bisphosphoglycerate-independent phosphoglycerate mutase (BPG-independent PGAM) (Phosphoglyceromutase) (iPGM) (EC 5.4.2.12)	cytoplasm [GO:0005737]; 2,3-bisphosphoglycerate-independent phosphoglycerate mutase activity [GO:0046537]; manganese ion binding [GO:0030145]; glucose catabolic process [GO:0006007]; glycolytic process [GO:0006096]; sporulation resulting in formation of a cellular spore [GO:0030435]	GO:0005737; GO:0006007; GO:0006096; GO:0030145; GO:0030435; GO:0046537
Contig18167	7.92475	9.89275	7.38459	7.31739	15.3729	16.7999	11.8313	12.0583	2,3-bisphosphoglycerate-independent phosphoglycerate mutase (BPG-independent PGAM) (Phosphoglyceromutase) (iPGM) (EC 5.4.2.12)	cytoplasm [GO:0005737]; 2,3-bisphosphoglycerate-independent phosphoglycerate mutase activity [GO:0046537]; manganese ion binding [GO:0030145]; glucose catabolic process [GO:0006007]; glycolytic process [GO:0006096]	GO:0005737; GO:0006007; GO:0006096; GO:0030145; GO:0046537
Contig29810	2.78143	3.30117	1.8753	2.00981	2.3814	2.52627	4.97566	3.55176	2,3-bisphosphoglycerate-independent phosphoglycerate mutase (BPG-independent PGAM) (Phosphoglyceromutase) (iPGM) (EC 5.4.2.12)	cytoplasm [GO:0005737]; 2,3-bisphosphoglycerate-independent phosphoglycerate mutase activity [GO:0046537]; manganese ion binding [GO:0030145]; glucose catabolic process [GO:0006007]; glycolytic process [GO:0006096]	GO:0005737; GO:0006007; GO:0006096; GO:0030145; GO:0046537
Contig7333	1.47102	0.589439	1.47953	0.604603	0.975329	0.997476	0.989476	0.451349	2,3-bisphosphoglycerate-independent phosphoglycerate mutase (BPG-independent PGAM) (Phosphoglyceromutase) (iPGM) (EC 5.4.2.12)	cytoplasm [GO:0005737]; 2,3-bisphosphoglycerate-independent phosphoglycerate mutase activity [GO:0046537]; manganese ion binding [GO:0030145]; glucose catabolic process [GO:0006007]; glycolytic process [GO:0006096]; sporulation resulting in formation of a cellular spore [GO:0030435]	GO:0005737; GO:0006007; GO:0006096; GO:0030145; GO:0030435; GO:0046537
W1a751|c0_g1_i1	0.290922	1.25299	0.786661	0.89397	0.747077	0.548786	0.455698	0.424687	2,3-bisphosphoglycerate-independent phosphoglycerate mutase (BPG-independent PGAM) (Phosphoglyceromutase) (iPGM) (EC 5.4.2.12)	cytoplasm [GO:0005737]; 2,3-bisphosphoglycerate-independent phosphoglycerate mutase activity [GO:0046537]; manganese ion binding [GO:0030145]; glucose catabolic process [GO:0006007]; glycolytic process [GO:0006096]	GO:0005737; GO:0006007; GO:0006096; GO:0030145; GO:0046537
W1a7725|c0_g1_i1	1.69398	4.4819	0.0275665	2.82472	2.13355	1.43995	0.268989	3.32978	2,3-bisphosphoglycerate-independent phosphoglycerate mutase (BPG-independent PGAM) (Phosphoglyceromutase) (iPGM) (EC 5.4.2.12)	cytoplasm [GO:0005737]; 2,3-bisphosphoglycerate-independent phosphoglycerate mutase activity [GO:0046537]; manganese ion binding [GO:0030145]; glucose catabolic process [GO:0006007]; glycolytic process [GO:0006096]	GO:0005737; GO:0006007; GO:0006096; GO:0030145; GO:0046537
W2b770|c0_g1_i5	0.633101	0.532478	1.2745	0.89651	0.658453	0.44968	0.398202	0.64144	2,3-bisphosphoglycerate-independent phosphoglycerate mutase (BPG-independent PGAM) (Phosphoglyceromutase) (iPGM) (EC 5.4.2.12)	cytoplasm [GO:0005737]; 2,3-bisphosphoglycerate-independent phosphoglycerate mutase activity [GO:0046537]; manganese ion binding [GO:0030145]; glucose catabolic process [GO:0006007]; glycolytic process [GO:0006096]	GO:0005737; GO:0006007; GO:0006096; GO:0030145; GO:0046537
W3d22301|c0_g1_i1	0.192524	2.02337	1.55634	0.53718	0.938671	0.0547574	0.109368	0.291524	2,3-bisphosphoglycerate-independent phosphoglycerate mutase (BPG-independent PGAM) (Phosphoglyceromutase) (iPGM) (EC 5.4.2.12)	cytoplasm [GO:0005737]; 2,3-bisphosphoglycerate-independent phosphoglycerate mutase activity [GO:0046537]; manganese ion binding [GO:0030145]; glucose catabolic process [GO:0006007]; glycolytic process [GO:0006096]	GO:0005737; GO:0006007; GO:0006096; GO:0030145; GO:0046537
W4a18007|c0_g1_i1	0.63933	0.681475	0.565858	0.507402	0.387324	0.550688	0.400638	1.07551	2,3-bisphosphoglycerate-independent phosphoglycerate mutase (BPG-independent PGAM) (Phosphoglyceromutase) (iPGM) (EC 5.4.2.12)	cytoplasm [GO:0005737]; 2,3-bisphosphoglycerate-independent phosphoglycerate mutase activity [GO:0046537]; manganese ion binding [GO:0030145]; glucose catabolic process [GO:0006007]; glycolytic process [GO:0006096]	GO:0005737; GO:0006007; GO:0006096; GO:0030145; GO:0046537
W7b12610|c0_g1_i1	1.45794	1.29977	2.0775	1.36236	0.897045	1.54738	0.741031	1.93241	2,3-bisphosphoglycerate-independent phosphoglycerate mutase (BPG-independent PGAM) (Phosphoglyceromutase) (iPGM) (EC 5.4.2.12)	cytoplasm [GO:0005737]; 2,3-bisphosphoglycerate-independent phosphoglycerate mutase activity [GO:0046537]; manganese ion binding [GO:0030145]; glucose catabolic process [GO:0006007]; glycolytic process [GO:0006096]	GO:0005737; GO:0006007; GO:0006096; GO:0030145; GO:0046537
W7b27610|c0_g1_i1	0.346504	1.27871	0.184306	0.258384	0.130948	0.287221	0.107088	0.687381	2,3-bisphosphoglycerate-independent phosphoglycerate mutase (BPG-independent PGAM) (Phosphoglyceromutase) (iPGM) (EC 5.4.2.12)	cytoplasm [GO:0005737]; 2,3-bisphosphoglycerate-independent phosphoglycerate mutase activity [GO:0046537]; manganese ion binding [GO:0030145]; glucose catabolic process [GO:0006007]; glycolytic process [GO:0006096]	GO:0005737; GO:0006007; GO:0006096; GO:0030145; GO:0046537
W2b4189|c0_g1_i1	0.690156	0.540845	1.60893	0.171523	0.263543	0.0679639	0.356667	0.149388	2,3-bisphosphoglycerate-independent phosphoglycerate mutase (BPG-independent PGAM) (Phosphoglyceromutase) (iPGM) (EC 5.4.2.12) (Fragment)	cytoplasm [GO:0005737]; manganese ion binding [GO:0030145]; phosphoglycerate mutase activity [GO:0004619]; glucose catabolic process [GO:0006007]; glycolytic process [GO:0006096]	GO:0004619; GO:0005737; GO:0006007; GO:0006096; GO:0030145
W2b21644|c0_g1_i1	2.0722	1.21715	1.43282	2.85098	0.406497	2.42771	1.62852	1.49077	2,3-bisphosphoglycerate-independent phosphoglycerate mutase (iPGM) (EC 5.4.2.12) (Cofactor-independent phosphoglycerate mutase homolog)	cytoplasm [GO:0005737]; manganese ion binding [GO:0030145]; phosphoglycerate mutase activity [GO:0004619]; glucose catabolic process [GO:0006007]; glycolytic process [GO:0006096]	GO:0004619; GO:0005737; GO:0006007; GO:0006096; GO:0030145
W3d982|c0_g1_i1	0.931407	1.41237	0.793568	1.41406	1.29403	0.803929	0.620709	0.828264	2,3-dihydroxybenzoate-AMP ligase (EC 6.3.2.-) (Dihydroxybenzoic acid-activating enzyme)	cytoplasm [GO:0005737]; (2,3-dihydroxybenzoyl)adenylate synthase activity [GO:0008668]; ATP binding [GO:0005524]; ligase activity [GO:0016874]; siderophore biosynthetic process [GO:0019290]	GO:0005524; GO:0005737; GO:0008668; GO:0016874; GO:0019290
W0d21540|c0_g1_i5	5.33602	1.999	2.8681	3.24975	4.63332	2.89277	4.03908	0.68195	2,3-dihydroxyphenylpropionate/2,3-dihydroxicinnamic acid 1,2-dioxygenase (EC 1.13.11.16) (3-carboxyethylcatechol 2,3-dioxygenase)	3-carboxyethylcatechol 2,3-dioxygenase activity [GO:0047070]; ferrous iron binding [GO:0008198]; 3-phenylpropionate catabolic process [GO:0019380]; aromatic compound catabolic process [GO:0019439]	GO:0008198; GO:0019380; GO:0019439; GO:0047070
W7b26485|c0_g1_i5	0.287005	0.648633	2.51809	1.34278	0.903229	0.17692	0.99134	2.08153	2,3-diketo-5-methylthiopentyl-1-phosphate enolase (DK-MTP-1-P enolase) (EC 5.3.2.5) (RuBisCO-like protein) (RLP)	2,3-diketo-5-methylthiopentyl-1-phosphate enolase activity [GO:0043715]; magnesium ion binding [GO:0000287]; ribulose-bisphosphate carboxylase activity [GO:0016984]; carbon fixation [GO:0015977]; L-methionine biosynthetic process from methylthioadenosine [GO:0019509]; L-methionine biosynthetic process from S-adenosylmethionine [GO:0019284]	GO:0000287; GO:0015977; GO:0016984; GO:0019284; GO:0019509; GO:0043715
W7b26485|c0_g1_i6	0.155232	1.09012	4.83997	3.09391	2.35538	0.484703	3.09724	3.46109	2,3-diketo-5-methylthiopentyl-1-phosphate enolase (DK-MTP-1-P enolase) (EC 5.3.2.5) (RuBisCO-like protein) (RLP)	2,3-diketo-5-methylthiopentyl-1-phosphate enolase activity [GO:0043715]; magnesium ion binding [GO:0000287]; ribulose-bisphosphate carboxylase activity [GO:0016984]; carbon fixation [GO:0015977]; L-methionine biosynthetic process from methylthioadenosine [GO:0019509]; L-methionine biosynthetic process from S-adenosylmethionine [GO:0019284]	GO:0000287; GO:0015977; GO:0016984; GO:0019284; GO:0019509; GO:0043715
W6b15653|c0_g2_i1	1.25859	8.39298	2.83615	1.00063	1.40499	1.15997	0.789389	0.908138	2,3,4,5-tetrahydropyridine-2,6-dicarboxylate N-succinyltransferase (EC 2.3.1.117) (Tetrahydrodipicolinate N-succinyltransferase) (THDP succinyltransferase) (THP succinyltransferase) (Tetrahydropicolinate succinylase)	cytoplasm [GO:0005737]; 2,3,4,5-tetrahydropyridine-2,6-dicarboxylate N-succinyltransferase activity [GO:0008666]; diaminopimelate biosynthetic process [GO:0019877]; lysine biosynthetic process via diaminopimelate [GO:0009089]	GO:0005737; GO:0008666; GO:0009089; GO:0019877
Contig36926	31.1021	21.3559	28.7422	27.3621	28.0783	25.2663	26.3352	25.8279	2,4-dienoyl-CoA reductase, mitochondrial (EC 1.3.1.34) (2,4-dienoyl-CoA reductase [NADPH]) (4-enoyl-CoA reductase [NADPH]) (Short chain dehydrogenase/reductase family 18C member 1)	cytoplasm [GO:0005737]; extracellular exosome [GO:0070062]; mitochondrial matrix [GO:0005759]; mitochondrion [GO:0005739]; nucleoplasm [GO:0005654]; nucleus [GO:0005634]; 2,4-dienoyl-CoA reductase (NADPH) activity [GO:0008670]; NADPH binding [GO:0070402]; oxidoreductase activity, acting on NAD(P)H [GO:0016651]; fatty acid beta-oxidation [GO:0006635]; protein homotetramerization [GO:0051289]	GO:0005634; GO:0005654; GO:0005737; GO:0005739; GO:0005759; GO:0006635; GO:0008670; GO:0016651; GO:0051289; GO:0070062; GO:0070402
Contig18661	2.05465	4.85198	9.58172	8.13141	7.16079	7.26159	6.04079	3.016	2,5-dichlorohydroquinone reductive dechlorinase (2,5-DCHQ dechlorinase) (EC 2.5.1.-) (Glutathione-dependent reductive dehalogenase)	transferase activity [GO:0016740]; aromatic compound catabolic process [GO:0019439]; response to toxic substance [GO:0009636]	GO:0009636; GO:0016740; GO:0019439
Contig2827	3.73186	9.9509	25.5008	18.1214	12.9191	16.0807	14.2818	7.3981	2,5-dichlorohydroquinone reductive dechlorinase (2,5-DCHQ dechlorinase) (EC 2.5.1.-) (Glutathione-dependent reductive dehalogenase)	transferase activity [GO:0016740]; aromatic compound catabolic process [GO:0019439]; response to toxic substance [GO:0009636]	GO:0009636; GO:0016740; GO:0019439
W0d24351|c0_g1_i3	1.00061	0.618019	4.38987	2.51892	2.91252	2.32789	2.27194	1.66931	2,5-dichlorohydroquinone reductive dechlorinase (2,5-DCHQ dechlorinase) (EC 2.5.1.-) (Glutathione-dependent reductive dehalogenase)	transferase activity [GO:0016740]; aromatic compound catabolic process [GO:0019439]; response to toxic substance [GO:0009636]	GO:0009636; GO:0016740; GO:0019439
W1a51|c1_g1_i1	1.71347	6.8558	13.2785	8.49045	7.38835	7.76944	6.60029	3.88665	2,5-dichlorohydroquinone reductive dechlorinase (2,5-DCHQ dechlorinase) (EC 2.5.1.-) (Glutathione-dependent reductive dehalogenase)	transferase activity [GO:0016740]; aromatic compound catabolic process [GO:0019439]; response to toxic substance [GO:0009636]	GO:0009636; GO:0016740; GO:0019439
W2b11512|c2_g1_i1	1.30085	1.87363	7.28619	2.9756	4.16649	3.62773	3.50868	2.18398	2,5-dichlorohydroquinone reductive dechlorinase (2,5-DCHQ dechlorinase) (EC 2.5.1.-) (Glutathione-dependent reductive dehalogenase)	transferase activity [GO:0016740]; aromatic compound catabolic process [GO:0019439]; response to toxic substance [GO:0009636]	GO:0009636; GO:0016740; GO:0019439
W3d11302|c0_g4_i1	0.876264	0.650703	8.83959	4.52069	3.49993	3.22619	1.77627	2.60762	2,5-dichlorohydroquinone reductive dechlorinase (2,5-DCHQ dechlorinase) (EC 2.5.1.-) (Glutathione-dependent reductive dehalogenase)	transferase activity [GO:0016740]; aromatic compound catabolic process [GO:0019439]; response to toxic substance [GO:0009636]	GO:0009636; GO:0016740; GO:0019439
W5c696|c1_g1_i2	0.969255	2.26923	7.24209	5.71572	3.95446	6.60207	4.51686	2.77136	2,5-dichlorohydroquinone reductive dechlorinase (2,5-DCHQ dechlorinase) (EC 2.5.1.-) (Glutathione-dependent reductive dehalogenase)	transferase activity [GO:0016740]; aromatic compound catabolic process [GO:0019439]; response to toxic substance [GO:0009636]	GO:0009636; GO:0016740; GO:0019439
W5c696|c1_g1_i3	1.50364	2.37846	8.78254	6.39453	5.29283	7.14507	5.1168	4.12839	2,5-dichlorohydroquinone reductive dechlorinase (2,5-DCHQ dechlorinase) (EC 2.5.1.-) (Glutathione-dependent reductive dehalogenase)	transferase activity [GO:0016740]; aromatic compound catabolic process [GO:0019439]; response to toxic substance [GO:0009636]	GO:0009636; GO:0016740; GO:0019439
Contig8116	28.6672	14.3464	8.85329	10.9068	13.8475	7.09476	9.79951	2.08842	2,5-diketo-D-gluconic acid reductase A (2,5-DKG reductase A) (2,5-DKGR A) (25DKGR-A) (EC 1.1.1.346) (AKR5C)	cytoplasm [GO:0005737]; oxidoreductase activity [GO:0016491]; L-ascorbic acid biosynthetic process [GO:0019853]	GO:0005737; GO:0016491; GO:0019853
Contig44088	6.47388	5.56416	6.84538	5.03989	4.74848	4.83584	5.72197	5.08141	2,6-dihydroxypyridine 3-monooxygenase (2,6-DHPH) (EC 1.14.13.10)	2,6-dihydroxypyridine 3-monooxygenase activity [GO:0018663]; flavin adenine dinucleotide binding [GO:0050660]; protein homodimerization activity [GO:0042803]; nicotine catabolic process [GO:0019608]	GO:0018663; GO:0019608; GO:0042803; GO:0050660
W1a13916|c0_g4_i1	8.19552	67.0525	7.40036	0.802936	1.00921	0.461363	0.869309	0.68732	2'-5'-oligoadenylate synthase 2 ((2-5')oligo(A) synthase 2) (2-5A synthase 2) (EC 2.7.7.84)	endoplasmic reticulum [GO:0005783]; membrane [GO:0016020]; mitochondrion [GO:0005739]; nucleus [GO:0005634]; perinuclear region of cytoplasm [GO:0048471]; 2'-5'-oligoadenylate synthetase activity [GO:0001730]; ATP binding [GO:0005524]; double-stranded RNA binding [GO:0003725]; zinc ion binding [GO:0008270]; defense response to virus [GO:0051607]; innate immune response [GO:0045087]; protein glyco…	GO:0001730; GO:0003725; GO:0005524; GO:0005634; GO:0005739; GO:0005783; GO:0006164; GO:0006401; GO:0006486; GO:0008270; GO:0009615; GO:0016020; GO:0018377; GO:0045087; GO:0048471; GO:0051607
W1a13916|c0_g5_i4	12.7182	25.3789	8.03425	1.28203	1.4771	0.882772	0.738633	1.68702	2'-5'-oligoadenylate synthase 2 ((2-5')oligo(A) synthase 2) (2-5A synthase 2) (EC 2.7.7.84)	endoplasmic reticulum [GO:0005783]; membrane [GO:0016020]; mitochondrion [GO:0005739]; nucleus [GO:0005634]; perinuclear region of cytoplasm [GO:0048471]; 2'-5'-oligoadenylate synthetase activity [GO:0001730]; ATP binding [GO:0005524]; double-stranded RNA binding [GO:0003725]; zinc ion binding [GO:0008270]; defense response to virus [GO:0051607]; innate immune response [GO:0045087]; protein glyco…	GO:0001730; GO:0003725; GO:0005524; GO:0005634; GO:0005739; GO:0005783; GO:0006164; GO:0006401; GO:0006486; GO:0008270; GO:0009615; GO:0016020; GO:0018377; GO:0045087; GO:0048471; GO:0051607
Contig28501	6.54986	5.29644	6.24061	6.64581	4.77192	5.57704	6.39197	5.94453	2'-deoxynucleoside 5'-phosphate N-hydrolase 1 (EC 3.2.2.-) (c-Myc-responsive protein Rcl)	cytoplasm [GO:0005737]; extracellular exosome [GO:0070062]; nucleus [GO:0005634]; deoxyribonucleoside 5'-monophosphate N-glycosidase activity [GO:0070694]; nucleoside deoxyribosyltransferase activity [GO:0050144]; deoxyribonucleoside monophosphate catabolic process [GO:0009159]; epithelial cell differentiation [GO:0030855]; nucleoside metabolic process [GO:0009116]; nucleotide metabolic process […	GO:0005634; GO:0005737; GO:0009116; GO:0009117; GO:0009159; GO:0030307; GO:0030855; GO:0050144; GO:0070062; GO:0070694
Contig23096	2.06013	1.61785	3.33967	2.83085	1.76986	0.890381	1.21059	0.302722	2',3'-cyclic-nucleotide 2'-phosphodiesterase/3'-nucleotidase (EC 3.1.3.6) (EC 3.1.4.16)	outer membrane-bounded periplasmic space [GO:0030288]; periplasmic space [GO:0042597]; 2',3'-cyclic-nucleotide 2'-phosphodiesterase activity [GO:0008663]; 3'-nucleotidase activity [GO:0008254]; metal ion binding [GO:0046872]; nucleotide binding [GO:0000166]; cellular response to DNA damage stimulus [GO:0006974]; nucleotide catabolic process [GO:0009166]	GO:0000166; GO:0006974; GO:0008254; GO:0008663; GO:0009166; GO:0030288; GO:0042597; GO:0046872
W3d15405|c0_g1_i2	5.1093	0.909599	3.69434	6.73126	10.9991	0.87615	3.02813	0.142148	2',3'-cyclic-nucleotide 2'-phosphodiesterase/3'-nucleotidase (EC 3.1.3.6) (EC 3.1.4.16)	periplasmic space [GO:0042597]; 2',3'-cyclic-nucleotide 2'-phosphodiesterase activity [GO:0008663]; 3'-nucleotidase activity [GO:0008254]; metal ion binding [GO:0046872]; nucleotide binding [GO:0000166]; nucleotide catabolic process [GO:0009166]	GO:0000166; GO:0008254; GO:0008663; GO:0009166; GO:0042597; GO:0046872
Contig4311	4.41561	11.7291	9.55129	4.92098	3.92866	3.10518	3.13191	2.48698	2',3'-cyclic-nucleotide 3'-phosphodiesterase (CNP) (CNPase) (EC 3.1.4.37)	cytoplasm [GO:0005737]; extracellular exosome [GO:0070062]; extracellular space [GO:0005615]; melanosome [GO:0042470]; membrane [GO:0016020]; microtubule [GO:0005874]; microvillus [GO:0005902]; mitochondrial inner membrane [GO:0005743]; mitochondrial outer membrane [GO:0005741]; myelin sheath [GO:0043209]; myelin sheath abaxonal region [GO:0035748]; myelin sheath adaxonal region [GO:0035749]; nuc…	GO:0000226; GO:0003723; GO:0004113; GO:0005615; GO:0005634; GO:0005654; GO:0005737; GO:0005741; GO:0005743; GO:0005874; GO:0005886; GO:0005902; GO:0007409; GO:0007568; GO:0008344; GO:0009214; GO:0009636; GO:0016020; GO:0021762; GO:0030551; GO:0030900; GO:0031143; GO:0032496; GO:0035748; GO:0035749; GO:0042470; GO:0043209; GO:0046902; GO:0048471; GO:0048709; GO:0070062
Contig20362	1.53437	0.85245	1.56772	1.93428	2.38642	1.71483	1.82477	1.60447	2',3'-cyclic-nucleotide 3'-phosphodiesterase (CPDase) (EC 3.1.4.37)	clathrin-coated vesicle [GO:0030136]; Golgi apparatus [GO:0005794]; 2',3'-cyclic-nucleotide 3'-phosphodiesterase activity [GO:0004113]; cyclic nucleotide metabolic process [GO:0009187]	GO:0004113; GO:0005794; GO:0009187; GO:0030136
Contig25357	12.4313	8.20378	6.49934	6.1169	6.20417	7.47682	6.97831	7.07106	2',5'-phosphodiesterase 12 (2'-PDE) (2-PDE) (EC 3.1.4.-) (Mitochondrial deadenylase) (EC 3.1.13.4)	mitochondrial matrix [GO:0005759]; metal ion binding [GO:0046872]; poly(A)-specific ribonuclease activity [GO:0004535]; mRNA processing [GO:0006397]	GO:0004535; GO:0005759; GO:0006397; GO:0046872
Contig37075	3.91214	3.63656	3.05237	3.47401	3.83819	5.62565	5.16024	7.82039	2',5'-phosphodiesterase 12 (2'-PDE) (2-PDE) (EC 3.1.4.-) (Mitochondrial deadenylase) (EC 3.1.13.4)	mitochondrial matrix [GO:0005759]; metal ion binding [GO:0046872]; poly(A)-specific ribonuclease activity [GO:0004535]; mRNA processing [GO:0006397]	GO:0004535; GO:0005759; GO:0006397; GO:0046872
W4a28863|c0_g2_i1	0.373356	0.559977	0.449539	0.64611	1.35782	1.60258	1.31779	1.52933	227 kDa spindle- and centromere-associated protein (PUMA1)	condensed chromosome kinetochore [GO:0000777]; cytoplasm [GO:0005737]; microtubule organizing center [GO:0005815]; spindle [GO:0005819]; cell division [GO:0051301]; meiotic cell cycle [GO:0051321]; mitotic nuclear division [GO:0007067]	GO:0000777; GO:0005737; GO:0005815; GO:0005819; GO:0007067; GO:0051301; GO:0051321
W3d25651|c0_g1_i1	1.8851	0.427042	0.81729	1.90938	0.937356	1.03883	0.482532	0.710785	23 kDa integral membrane protein (Sm23)	integral component of membrane [GO:0016021]	GO:0016021
W0d21496|c1_g2_i1	3.53491	3.08495	4.31605	3.21849	1.93514	2.66586	2.76322	1.98368	23S rRNA (guanosine-2'-O-)-methyltransferase RlmB (EC 2.1.1.185) (23S rRNA (guanosine2251 2'-O)-methyltransferase) (23S rRNA Gm2251 2'-O-methyltransferase)	cytosol [GO:0005829]; RNA binding [GO:0003723]; rRNA (guanosine-2'-O-)-methyltransferase activity [GO:0070039]; enzyme-directed rRNA 2'-O-methylation [GO:0000453]	GO:0000453; GO:0003723; GO:0005829; GO:0070039
W0d21496|c1_g2_i2	5.03463	3.0497	4.51546	4.51898	2.26927	2.7283	2.65766	2.47647	23S rRNA (guanosine-2'-O-)-methyltransferase RlmB (EC 2.1.1.185) (23S rRNA (guanosine2251 2'-O)-methyltransferase) (23S rRNA Gm2251 2'-O-methyltransferase)	cytosol [GO:0005829]; RNA binding [GO:0003723]; rRNA (guanosine-2'-O-)-methyltransferase activity [GO:0070039]; enzyme-directed rRNA 2'-O-methylation [GO:0000453]	GO:0000453; GO:0003723; GO:0005829; GO:0070039
Contig29633	0.900862	2.17443	0.585163	1.12565	0.944942	0.727331	1.39837	0.6102	23S rRNA (uracil(1939)-C(5))-methyltransferase RlmD (EC 2.1.1.190) (23S rRNA(m5U1939)-methyltransferase)	4 iron, 4 sulfur cluster binding [GO:0051539]; iron ion binding [GO:0005506]; RNA binding [GO:0003723]; rRNA (uridine-C5-)-methyltransferase activity [GO:0070041]	GO:0003723; GO:0005506; GO:0051539; GO:0070041
Contig35265	11.2483	6.11922	10.0754	8.7892	12.7594	13.231	9.97153	9.286	23S rRNA (uracil(1939)-C(5))-methyltransferase RlmD (EC 2.1.1.190) (23S rRNA(m5U1939)-methyltransferase)	4 iron, 4 sulfur cluster binding [GO:0051539]; iron ion binding [GO:0005506]; RNA binding [GO:0003723]; rRNA (uridine-C5-)-methyltransferase activity [GO:0070041]	GO:0003723; GO:0005506; GO:0051539; GO:0070041
Contig39197	0.938181	0.783823	0.79306	0.762548	1.50434	2.08522	2.3533	3.48741	23S rRNA (uracil(1939)-C(5))-methyltransferase RlmD (EC 2.1.1.190) (23S rRNA(m5U1939)-methyltransferase)	4 iron, 4 sulfur cluster binding [GO:0051539]; iron ion binding [GO:0005506]; RNA binding [GO:0003723]; rRNA (uridine-C5-)-methyltransferase activity [GO:0070041]	GO:0003723; GO:0005506; GO:0051539; GO:0070041
Contig41428	0.41652	0.203275	0.406751	0.440832	1.02197	1.49703	0.715549	1.45871	23S rRNA (uracil(1939)-C(5))-methyltransferase RlmD (EC 2.1.1.190) (23S rRNA(m5U1939)-methyltransferase)	4 iron, 4 sulfur cluster binding [GO:0051539]; iron ion binding [GO:0005506]; RNA binding [GO:0003723]; rRNA (uridine-C5-)-methyltransferase activity [GO:0070041]	GO:0003723; GO:0005506; GO:0051539; GO:0070041
W0d21716|c0_g1_i1	0.934277	0.872947	0.358246	0.690261	0.30722	1.45492	1.93276	3.2429	23S rRNA (uracil(1939)-C(5))-methyltransferase RlmD (EC 2.1.1.190) (23S rRNA(m5U1939)-methyltransferase)	4 iron, 4 sulfur cluster binding [GO:0051539]; iron ion binding [GO:0005506]; RNA binding [GO:0003723]; rRNA (uridine-C5-)-methyltransferase activity [GO:0070041]	GO:0003723; GO:0005506; GO:0051539; GO:0070041
W1a7031|c0_g1_i1	1.58437	1.141	1.72547	0.969327	2.08669	0.958551	1.2089	0.37004	23S rRNA (uracil(1939)-C(5))-methyltransferase RlmD (EC 2.1.1.190) (23S rRNA(m5U1939)-methyltransferase)	4 iron, 4 sulfur cluster binding [GO:0051539]; iron ion binding [GO:0005506]; RNA binding [GO:0003723]; rRNA (uridine-C5-)-methyltransferase activity [GO:0070041]	GO:0003723; GO:0005506; GO:0051539; GO:0070041
W3d13583|c0_g1_i1	1.16847	0.385033	1.75477	1.65996	1.88439	2.2921	0.912023	0.872233	23S rRNA (uracil(1939)-C(5))-methyltransferase RlmD (EC 2.1.1.190) (23S rRNA(m5U1939)-methyltransferase)	4 iron, 4 sulfur cluster binding [GO:0051539]; iron ion binding [GO:0005506]; RNA binding [GO:0003723]; rRNA (uridine-C5-)-methyltransferase activity [GO:0070041]	GO:0003723; GO:0005506; GO:0051539; GO:0070041
W3d18586|c0_g1_i1	0.80389	0.0447472	0.585257	1.50599	0.748604	0.32189	0.255934	2.03142	23S rRNA (uracil(1939)-C(5))-methyltransferase RlmD (EC 2.1.1.190) (23S rRNA(m5U1939)-methyltransferase)	4 iron, 4 sulfur cluster binding [GO:0051539]; iron ion binding [GO:0005506]; RNA binding [GO:0003723]; rRNA (uridine-C5-)-methyltransferase activity [GO:0070041]	GO:0003723; GO:0005506; GO:0051539; GO:0070041
Contig29976	1.28442	2.15868	1.73029	3.62428	1.31995	1.12775	1.63207	0.471252	23S rRNA (uracil(747)-C(5))-methyltransferase RlmC (EC 2.1.1.189) (23S rRNA(m5U747)-methyltransferase)	4 iron, 4 sulfur cluster binding [GO:0051539]; iron ion binding [GO:0005506]; rRNA (uridine-C5-)-methyltransferase activity [GO:0070041]	GO:0005506; GO:0051539; GO:0070041
Contig37895	1.48973	1.55514	0.858137	1.80854	1.5253	3.50036	3.72398	4.64052	23S rRNA (uracil(747)-C(5))-methyltransferase RlmC (EC 2.1.1.189) (23S rRNA(m5U747)-methyltransferase)	4 iron, 4 sulfur cluster binding [GO:0051539]; iron ion binding [GO:0005506]; RNA binding [GO:0003723]; rRNA (uridine-C5-)-methyltransferase activity [GO:0070041]	GO:0003723; GO:0005506; GO:0051539; GO:0070041
Contig37897	0.988712	0.199939	0.129591	0.83292	0.441499	1.32711	1.77642	3.28456	23S rRNA (uracil(747)-C(5))-methyltransferase RlmC (EC 2.1.1.189) (23S rRNA(m5U747)-methyltransferase)	4 iron, 4 sulfur cluster binding [GO:0051539]; iron ion binding [GO:0005506]; RNA binding [GO:0003723]; rRNA (uridine-C5-)-methyltransferase activity [GO:0070041]	GO:0003723; GO:0005506; GO:0051539; GO:0070041
W4a23216|c0_g1_i1	2.91501	8.11645	1.08603	2.28814	3.12834	1.30756	0.77487	1.21929	24-methylenesterol C-methyltransferase 2 (24-sterol C-methyltransferase 2) (Sterol-C-methyltransferase 2) (EC 2.1.1.143)	cytoplasm [GO:0005737]; integral component of membrane [GO:0016021]; 24-methylenesterol C-methyltransferase activity [GO:0030797]; S-adenosylmethionine-dependent methyltransferase activity [GO:0008757]; methylation [GO:0032259]; sterol biosynthetic process [GO:0016126]	GO:0005737; GO:0008757; GO:0016021; GO:0016126; GO:0030797; GO:0032259
W3d12287|c0_g1_i1	0.849433	1.06691	0.749435	1.26809	0.791406	5.67442	4.6925	2.65356	25.3 kDa vesicle transport protein (AtSEC22)	endoplasmic reticulum [GO:0005783]; endoplasmic reticulum membrane [GO:0005789]; Golgi apparatus [GO:0005794]; Golgi membrane [GO:0000139]; integral component of membrane [GO:0016021]; plasma membrane [GO:0005886]; SNARE complex [GO:0031201]; SNAP receptor activity [GO:0005484]; SNARE binding [GO:0000149]; exocytosis [GO:0006887]; protein transport [GO:0015031]; vesicle fusion [GO:0006906]	GO:0000139; GO:0000149; GO:0005484; GO:0005783; GO:0005789; GO:0005794; GO:0005886; GO:0006887; GO:0006906; GO:0015031; GO:0016021; GO:0031201
W0d11127|c1_g1_i1	2.5539	1.52748	1.77928	1.34819	2.36027	1.96267	1.75723	1.69133	25S rRNA (cytosine-C(5))-methyltransferase rcm1 (EC 2.1.1.-) (rRNA m(5)C methyltransferase 1)	nucleolus [GO:0005730]; nucleus [GO:0005634]; RNA binding [GO:0003723]; RNA methyltransferase activity [GO:0008173]; S-adenosylmethionine-dependent methyltransferase activity [GO:0008757]; rRNA base methylation [GO:0070475]	GO:0003723; GO:0005634; GO:0005730; GO:0008173; GO:0008757; GO:0070475
Contig10964	15.5055	2.80416	12.0745	12.8299	10.4311	10.9409	13.202	8.27743	25S rRNA adenine-N(1) methyltransferase (EC 2.1.1.-)	nucleolus [GO:0005730]; nucleus [GO:0005634]; rRNA (adenine) methyltransferase activity [GO:0016433]	GO:0005634; GO:0005730; GO:0016433
Contig34353	89.2593	181.753	211.631	196.857	211.059	234.15	277.452	277.547	26S protease regulatory subunit 10B (26S proteasome AAA-ATPase subunit RPT4) (Proteasome 26S subunit ATPase 6) (Proteasome subunit p42)	cytosol [GO:0005829]; cytosolic proteasome complex [GO:0031597]; extracellular exosome [GO:0070062]; membrane [GO:0016020]; nuclear proteasome complex [GO:0031595]; nucleoplasm [GO:0005654]; nucleus [GO:0005634]; proteasome accessory complex [GO:0022624]; proteasome complex [GO:0000502]; proteasome regulatory particle, base subcomplex [GO:0008540]; ATP binding [GO:0005524]; ATPase activity [GO:00…	GO:0000165; GO:0000209; GO:0000502; GO:0002223; GO:0002479; GO:0005524; GO:0005634; GO:0005654; GO:0005829; GO:0006511; GO:0006521; GO:0008540; GO:0016020; GO:0016887; GO:0017025; GO:0022624; GO:0030433; GO:0030674; GO:0031145; GO:0031595; GO:0031597; GO:0033209; GO:0036402; GO:0038061; GO:0038095; GO:0043161; GO:0043488; GO:0045899; GO:0050852; GO:0051436; GO:0051437; GO:0060071; GO:0070062; GO:…
Contig42908	0.136202	0.158378	0.135924	0.973566	1.95721	0.876206	1.72118	2.67256	26S protease regulatory subunit 10B (26S proteasome AAA-ATPase subunit RPT4) (Proteasome 26S subunit ATPase 6) (Proteasome subunit p42)	cytosol [GO:0005829]; cytosolic proteasome complex [GO:0031597]; extracellular exosome [GO:0070062]; membrane [GO:0016020]; nuclear proteasome complex [GO:0031595]; nucleoplasm [GO:0005654]; nucleus [GO:0005634]; proteasome accessory complex [GO:0022624]; proteasome complex [GO:0000502]; proteasome regulatory particle, base subcomplex [GO:0008540]; ATP binding [GO:0005524]; ATPase activity [GO:00…	GO:0000165; GO:0000209; GO:0000502; GO:0002223; GO:0002479; GO:0005524; GO:0005634; GO:0005654; GO:0005829; GO:0006511; GO:0006521; GO:0008540; GO:0016020; GO:0016887; GO:0017025; GO:0022624; GO:0030433; GO:0030674; GO:0031145; GO:0031595; GO:0031597; GO:0033209; GO:0036402; GO:0038061; GO:0038095; GO:0043161; GO:0043488; GO:0045899; GO:0050852; GO:0051436; GO:0051437; GO:0060071; GO:0070062; GO:…
Contig26151	88.8368	199.264	260.657	224.295	211.075	250.201	301.179	320.348	26S protease regulatory subunit 4 (P26s4)	cytosolic proteasome complex [GO:0031597]; nuclear proteasome complex [GO:0031595]; proteasome regulatory particle [GO:0005838]; proteasome regulatory particle, base subcomplex [GO:0008540]; ATP binding [GO:0005524]; ATPase activity [GO:0016887]; proteasome-activating ATPase activity [GO:0036402]; TBP-class protein binding [GO:0017025]; cell proliferation [GO:0008283]; cellular response to DNA da…	GO:0000022; GO:0005524; GO:0005838; GO:0006974; GO:0007052; GO:0008283; GO:0008540; GO:0016887; GO:0017025; GO:0030433; GO:0031595; GO:0031597; GO:0036402; GO:0043161; GO:0045899; GO:0090307
Contig29006	31.482	38.8152	34.7389	41.1891	68.929	102.246	96.5582	105.809	26S protease regulatory subunit 6A (26S proteasome AAA-ATPase subunit RPT5) (Proteasome 26S subunit ATPase 3) (Proteasome subunit P50) (Tat-binding protein 1) (TBP-1)	cytoplasmic mRNA processing body [GO:0000932]; cytosol [GO:0005829]; cytosolic proteasome complex [GO:0031597]; membrane [GO:0016020]; nuclear proteasome complex [GO:0031595]; nucleoplasm [GO:0005654]; nucleus [GO:0005634]; proteasome accessory complex [GO:0022624]; proteasome complex [GO:0000502]; proteasome regulatory particle, base subcomplex [GO:0008540]; ATP binding [GO:0005524]; ATPase acti…	GO:0000165; GO:0000209; GO:0000502; GO:0000932; GO:0001824; GO:0002223; GO:0002479; GO:0003713; GO:0003714; GO:0005524; GO:0005634; GO:0005654; GO:0005829; GO:0006521; GO:0008540; GO:0016020; GO:0016032; GO:0016887; GO:0017025; GO:0022624; GO:0030433; GO:0031145; GO:0031595; GO:0031597; GO:0033209; GO:0036402; GO:0038061; GO:0038095; GO:0043161; GO:0043488; GO:0045899; GO:0050852; GO:0051436; GO:…
Contig29003	8.59416	16.3952	19.2955	18.6781	23.4812	28.5583	29.0521	34.0609	26S protease regulatory subunit 6A (26S proteasome AAA-ATPase subunit RPT5) (Proteasome 26S subunit ATPase 3) (Tat-binding protein 1) (TBP-1)	cytoplasmic mRNA processing body [GO:0000932]; cytosolic proteasome complex [GO:0031597]; membrane [GO:0016020]; nuclear proteasome complex [GO:0031595]; nucleus [GO:0005634]; proteasome accessory complex [GO:0022624]; proteasome complex [GO:0000502]; proteasome regulatory particle, base subcomplex [GO:0008540]; ATP binding [GO:0005524]; proteasome-activating ATPase activity [GO:0036402]; TBP-cla…	GO:0000502; GO:0000932; GO:0001824; GO:0005524; GO:0005634; GO:0008540; GO:0016020; GO:0017025; GO:0022624; GO:0030433; GO:0031595; GO:0031597; GO:0036402; GO:0045899
Contig29004	9.1418	24.9471	32.5654	32.036	31.7979	35.1654	39.5496	35.5687	26S protease regulatory subunit 6A (26S proteasome AAA-ATPase subunit RPT5) (Proteasome 26S subunit ATPase 3) (Tat-binding protein 1) (TBP-1)	cytoplasmic mRNA processing body [GO:0000932]; cytosolic proteasome complex [GO:0031597]; membrane [GO:0016020]; nuclear proteasome complex [GO:0031595]; nucleus [GO:0005634]; proteasome accessory complex [GO:0022624]; proteasome complex [GO:0000502]; proteasome regulatory particle, base subcomplex [GO:0008540]; ATP binding [GO:0005524]; proteasome-activating ATPase activity [GO:0036402]; TBP-cla…	GO:0000502; GO:0000932; GO:0001824; GO:0005524; GO:0005634; GO:0008540; GO:0016020; GO:0017025; GO:0022624; GO:0030433; GO:0031595; GO:0031597; GO:0036402; GO:0045899
Contig29005	16.7365	52.7125	82.6374	66.0366	64.8517	64.5218	74.9302	78.7023	26S protease regulatory subunit 6A (26S proteasome AAA-ATPase subunit RPT5) (Proteasome 26S subunit ATPase 3) (Tat-binding protein 1) (TBP-1)	cytoplasmic mRNA processing body [GO:0000932]; cytosolic proteasome complex [GO:0031597]; membrane [GO:0016020]; nuclear proteasome complex [GO:0031595]; nucleus [GO:0005634]; proteasome accessory complex [GO:0022624]; proteasome complex [GO:0000502]; proteasome regulatory particle, base subcomplex [GO:0008540]; ATP binding [GO:0005524]; proteasome-activating ATPase activity [GO:0036402]; TBP-cla…	GO:0000502; GO:0000932; GO:0001824; GO:0005524; GO:0005634; GO:0008540; GO:0016020; GO:0017025; GO:0022624; GO:0030433; GO:0031595; GO:0031597; GO:0036402; GO:0045899
W4a23967|c0_g5_i2	10.9829	6.99079	13.5327	16.3603	26.7198	27.5643	31.5319	22.7293	26S protease regulatory subunit 6A (26S proteasome AAA-ATPase subunit RPT5) (Proteasome 26S subunit ATPase 3) (Tat-binding protein 1) (TBP-1)	cytoplasmic mRNA processing body [GO:0000932]; cytosolic proteasome complex [GO:0031597]; membrane [GO:0016020]; nuclear proteasome complex [GO:0031595]; nucleus [GO:0005634]; proteasome accessory complex [GO:0022624]; proteasome complex [GO:0000502]; proteasome regulatory particle, base subcomplex [GO:0008540]; ATP binding [GO:0005524]; proteasome-activating ATPase activity [GO:0036402]; TBP-cla…	GO:0000502; GO:0000932; GO:0001824; GO:0005524; GO:0005634; GO:0008540; GO:0016020; GO:0017025; GO:0022624; GO:0030433; GO:0031595; GO:0031597; GO:0036402; GO:0045899
Contig21449	28.2243	26.3605	20.1459	35.0359	51.5579	55.213	54.8145	72.8353	26S protease regulatory subunit 6B (ATPase MS73)	cytoplasm [GO:0005737]; nucleus [GO:0005634]; proteasome complex [GO:0000502]; ATP binding [GO:0005524]; hydrolase activity [GO:0016787]; protein catabolic process [GO:0030163]	GO:0000502; GO:0005524; GO:0005634; GO:0005737; GO:0016787; GO:0030163
Contig3280	9.15002	9.04725	8.47463	12.2555	16.3912	17.8322	17.405	23.5432	26S protease regulatory subunit 6B (ATPase MS73)	cytoplasm [GO:0005737]; nucleus [GO:0005634]; proteasome complex [GO:0000502]; ATP binding [GO:0005524]; hydrolase activity [GO:0016787]; protein catabolic process [GO:0030163]	GO:0000502; GO:0005524; GO:0005634; GO:0005737; GO:0016787; GO:0030163
Contig6136	16.6549	44.6678	60.7017	57.0198	45.3146	46.9627	58.6778	57.9311	26S protease regulatory subunit 6B (ATPase MS73)	cytoplasm [GO:0005737]; nucleus [GO:0005634]; proteasome complex [GO:0000502]; ATP binding [GO:0005524]; hydrolase activity [GO:0016787]; protein catabolic process [GO:0030163]	GO:0000502; GO:0005524; GO:0005634; GO:0005737; GO:0016787; GO:0030163
Contig6137	13.3276	21.8524	26.0498	23.2809	27.2834	31.4865	37.8908	35.3278	26S protease regulatory subunit 6B (ATPase MS73)	cytoplasm [GO:0005737]; nucleus [GO:0005634]; proteasome complex [GO:0000502]; ATP binding [GO:0005524]; hydrolase activity [GO:0016787]; protein catabolic process [GO:0030163]	GO:0000502; GO:0005524; GO:0005634; GO:0005737; GO:0016787; GO:0030163
Contig9965	15.3387	36.8802	67.2602	52.2209	50.4002	39.5789	50.5252	49.7483	26S protease regulatory subunit 6B (ATPase MS73)	cytoplasm [GO:0005737]; nucleus [GO:0005634]; proteasome complex [GO:0000502]; ATP binding [GO:0005524]; hydrolase activity [GO:0016787]; protein catabolic process [GO:0030163]	GO:0000502; GO:0005524; GO:0005634; GO:0005737; GO:0016787; GO:0030163
Contig14444	0.945866	0.486803	3.07629	2.01219	1.3737	1.10636	0.953459	1.0966	26S protease regulatory subunit 6B homolog	cytoplasm [GO:0005737]; nucleus [GO:0005634]; proteasome complex [GO:0000502]; ATP binding [GO:0005524]; hydrolase activity [GO:0016787]; protein catabolic process [GO:0030163]	GO:0000502; GO:0005524; GO:0005634; GO:0005737; GO:0016787; GO:0030163
Contig1192	59.6238	14.5895	14.8511	27.1024	27.2927	23.1901	34.6667	37.0256	26S protease regulatory subunit 7 (26S proteasome AAA-ATPase subunit RPT1) (Proteasome 26S subunit ATPase 2) (Protein MSS1)	cytoplasm [GO:0005737]; cytoplasmic mRNA processing body [GO:0000932]; cytosolic proteasome complex [GO:0031597]; intracellular membrane-bounded organelle [GO:0043231]; membrane [GO:0016020]; nuclear proteasome complex [GO:0031595]; nucleus [GO:0005634]; proteasome accessory complex [GO:0022624]; proteasome complex [GO:0000502]; proteasome regulatory particle, base subcomplex [GO:0008540]; ATP bi…	GO:0000502; GO:0000932; GO:0001649; GO:0005524; GO:0005634; GO:0005737; GO:0006511; GO:0008540; GO:0016020; GO:0016887; GO:0017025; GO:0022624; GO:0030433; GO:0031595; GO:0031597; GO:0036402; GO:0043231; GO:0045899
Contig13855	59.8598	17.7457	15.2995	41.2914	38.8098	24.4832	46.7165	36.7054	26S protease regulatory subunit 7 (26S proteasome AAA-ATPase subunit RPT1) (Proteasome 26S subunit ATPase 2) (Protein MSS1)	cytoplasm [GO:0005737]; cytoplasmic mRNA processing body [GO:0000932]; cytosolic proteasome complex [GO:0031597]; intracellular membrane-bounded organelle [GO:0043231]; membrane [GO:0016020]; nuclear proteasome complex [GO:0031595]; nucleus [GO:0005634]; proteasome accessory complex [GO:0022624]; proteasome complex [GO:0000502]; proteasome regulatory particle, base subcomplex [GO:0008540]; ATP bi…	GO:0000502; GO:0000932; GO:0001649; GO:0005524; GO:0005634; GO:0005737; GO:0006511; GO:0008540; GO:0016020; GO:0016887; GO:0017025; GO:0022624; GO:0030433; GO:0031595; GO:0031597; GO:0036402; GO:0043231; GO:0045899
Contig15750	26.8235	9.45205	8.36273	18.5253	25.854	26.5267	31.0768	30.8457	26S protease regulatory subunit 7 (26S proteasome AAA-ATPase subunit RPT1) (Proteasome 26S subunit ATPase 2) (Protein MSS1)	cytoplasm [GO:0005737]; cytoplasmic mRNA processing body [GO:0000932]; cytosolic proteasome complex [GO:0031597]; intracellular membrane-bounded organelle [GO:0043231]; membrane [GO:0016020]; nuclear proteasome complex [GO:0031595]; nucleus [GO:0005634]; proteasome accessory complex [GO:0022624]; proteasome complex [GO:0000502]; proteasome regulatory particle, base subcomplex [GO:0008540]; ATP bi…	GO:0000502; GO:0000932; GO:0001649; GO:0005524; GO:0005634; GO:0005737; GO:0006511; GO:0008540; GO:0016020; GO:0016887; GO:0017025; GO:0022624; GO:0030433; GO:0031595; GO:0031597; GO:0036402; GO:0043231; GO:0045899
Contig2665	13.1098	12.5939	9.23632	24.0692	35.9143	49.7851	52.2121	54.3458	26S protease regulatory subunit 7 (26S proteasome AAA-ATPase subunit RPT1) (Proteasome 26S subunit ATPase 2) (Protein MSS1)	cytoplasm [GO:0005737]; cytoplasmic mRNA processing body [GO:0000932]; cytosol [GO:0005829]; cytosolic proteasome complex [GO:0031597]; intracellular membrane-bounded organelle [GO:0043231]; membrane [GO:0016020]; nuclear proteasome complex [GO:0031595]; nucleoplasm [GO:0005654]; nucleus [GO:0005634]; proteasome accessory complex [GO:0022624]; proteasome complex [GO:0000502]; proteasome regulator…	GO:0000165; GO:0000209; GO:0000502; GO:0000932; GO:0001649; GO:0002223; GO:0002479; GO:0005524; GO:0005634; GO:0005654; GO:0005737; GO:0005829; GO:0006511; GO:0006521; GO:0008540; GO:0016020; GO:0016032; GO:0016887; GO:0017025; GO:0022624; GO:0030433; GO:0031145; GO:0031595; GO:0031597; GO:0033209; GO:0036402; GO:0038061; GO:0038095; GO:0043161; GO:0043231; GO:0043488; GO:0045899; GO:0050852; GO:…
Contig31899	11.6057	10.5007	14.1902	15.4639	12.5255	12.1356	14.7038	13.7567	26S protease regulatory subunit 7 (26S proteasome AAA-ATPase subunit RPT1) (Proteasome 26S subunit ATPase 2) (Protein MSS1)	cytoplasm [GO:0005737]; cytoplasmic mRNA processing body [GO:0000932]; cytosolic proteasome complex [GO:0031597]; intracellular membrane-bounded organelle [GO:0043231]; membrane [GO:0016020]; nuclear proteasome complex [GO:0031595]; nucleus [GO:0005634]; proteasome accessory complex [GO:0022624]; proteasome complex [GO:0000502]; proteasome regulatory particle, base subcomplex [GO:0008540]; ATP bi…	GO:0000502; GO:0000932; GO:0001649; GO:0005524; GO:0005634; GO:0005737; GO:0006511; GO:0008540; GO:0016020; GO:0016887; GO:0017025; GO:0022624; GO:0030433; GO:0031595; GO:0031597; GO:0036402; GO:0043231; GO:0045899
Contig7386	41.7664	48.3873	68.06	57.1724	42.0835	46.1592	58.6502	51.5461	26S protease regulatory subunit 7 (26S proteasome AAA-ATPase subunit RPT1) (Proteasome 26S subunit ATPase 2) (Protein MSS1)	cytoplasm [GO:0005737]; cytoplasmic mRNA processing body [GO:0000932]; cytosol [GO:0005829]; cytosolic proteasome complex [GO:0031597]; intracellular membrane-bounded organelle [GO:0043231]; membrane [GO:0016020]; nuclear proteasome complex [GO:0031595]; nucleoplasm [GO:0005654]; nucleus [GO:0005634]; proteasome accessory complex [GO:0022624]; proteasome complex [GO:0000502]; proteasome regulator…	GO:0000165; GO:0000209; GO:0000502; GO:0000932; GO:0001649; GO:0002223; GO:0002479; GO:0005524; GO:0005634; GO:0005654; GO:0005737; GO:0005829; GO:0006511; GO:0006521; GO:0008540; GO:0016020; GO:0016032; GO:0016887; GO:0017025; GO:0022624; GO:0030433; GO:0031145; GO:0031595; GO:0031597; GO:0033209; GO:0036402; GO:0038061; GO:0038095; GO:0043161; GO:0043231; GO:0043488; GO:0045899; GO:0050852; GO:…
Contig7387	5.16791	4.15639	6.60062	6.44036	4.58176	4.5622	9.06162	5.4944	26S protease regulatory subunit 7 (26S proteasome AAA-ATPase subunit RPT1) (Proteasome 26S subunit ATPase 2) (Protein MSS1)	cytoplasm [GO:0005737]; cytoplasmic mRNA processing body [GO:0000932]; cytosolic proteasome complex [GO:0031597]; intracellular membrane-bounded organelle [GO:0043231]; membrane [GO:0016020]; nuclear proteasome complex [GO:0031595]; nucleus [GO:0005634]; proteasome accessory complex [GO:0022624]; proteasome complex [GO:0000502]; proteasome regulatory particle, base subcomplex [GO:0008540]; ATP bi…	GO:0000502; GO:0000932; GO:0001649; GO:0005524; GO:0005634; GO:0005737; GO:0006511; GO:0008540; GO:0016020; GO:0016887; GO:0017025; GO:0022624; GO:0030433; GO:0031595; GO:0031597; GO:0036402; GO:0043231; GO:0045899
W1a4762|c1_g1_i1	13.6305	8.64034	7.2499	10.7975	9.43123	11.7991	13.1252	14.3865	26S protease regulatory subunit 7 (26S proteasome AAA-ATPase subunit RPT1) (Proteasome 26S subunit ATPase 2) (Protein MSS1)	cytoplasm [GO:0005737]; cytoplasmic mRNA processing body [GO:0000932]; cytosolic proteasome complex [GO:0031597]; intracellular membrane-bounded organelle [GO:0043231]; membrane [GO:0016020]; nuclear proteasome complex [GO:0031595]; nucleus [GO:0005634]; proteasome accessory complex [GO:0022624]; proteasome complex [GO:0000502]; proteasome regulatory particle, base subcomplex [GO:0008540]; ATP bi…	GO:0000502; GO:0000932; GO:0001649; GO:0005524; GO:0005634; GO:0005737; GO:0006511; GO:0008540; GO:0016020; GO:0016887; GO:0017025; GO:0022624; GO:0030433; GO:0031595; GO:0031597; GO:0036402; GO:0043231; GO:0045899
W1a4762|c1_g1_i5	29.6115	15.4885	18.5286	22.9125	22.6684	22.969	28.2576	33.2617	26S protease regulatory subunit 7 (26S proteasome AAA-ATPase subunit RPT1) (Proteasome 26S subunit ATPase 2) (Protein MSS1)	cytoplasm [GO:0005737]; cytoplasmic mRNA processing body [GO:0000932]; cytosolic proteasome complex [GO:0031597]; intracellular membrane-bounded organelle [GO:0043231]; membrane [GO:0016020]; nuclear proteasome complex [GO:0031595]; nucleus [GO:0005634]; proteasome accessory complex [GO:0022624]; proteasome complex [GO:0000502]; proteasome regulatory particle, base subcomplex [GO:0008540]; ATP bi…	GO:0000502; GO:0000932; GO:0001649; GO:0005524; GO:0005634; GO:0005737; GO:0006511; GO:0008540; GO:0016020; GO:0016887; GO:0017025; GO:0022624; GO:0030433; GO:0031595; GO:0031597; GO:0036402; GO:0043231; GO:0045899
W6b10105|c1_g3_i2	9.34729	8.2098	13.1068	12.641	10.4537	9.48731	16.3566	11.1733	26S protease regulatory subunit 7 (26S proteasome AAA-ATPase subunit RPT1) (Proteasome 26S subunit ATPase 2) (Protein MSS1)	cytoplasm [GO:0005737]; cytoplasmic mRNA processing body [GO:0000932]; cytosolic proteasome complex [GO:0031597]; intracellular membrane-bounded organelle [GO:0043231]; membrane [GO:0016020]; nuclear proteasome complex [GO:0031595]; nucleus [GO:0005634]; proteasome accessory complex [GO:0022624]; proteasome complex [GO:0000502]; proteasome regulatory particle, base subcomplex [GO:0008540]; ATP bi…	GO:0000502; GO:0000932; GO:0001649; GO:0005524; GO:0005634; GO:0005737; GO:0006511; GO:0008540; GO:0016020; GO:0016887; GO:0017025; GO:0022624; GO:0030433; GO:0031595; GO:0031597; GO:0036402; GO:0043231; GO:0045899
Contig37219	1.57088	4.43124	1.912	4.85578	7.27332	10.1448	9.26328	11.639	26S protease regulatory subunit 7 (26S proteasome AAA-ATPase subunit RPT1) (Proteasome 26S subunit ATPase 2) (Protein MSS1) (xMSS1)	cytoplasm [GO:0005737]; nucleus [GO:0005634]; proteasome accessory complex [GO:0022624]; proteasome complex [GO:0000502]; ATP binding [GO:0005524]; ATPase activity [GO:0016887]; ubiquitin-dependent protein catabolic process [GO:0006511]	GO:0000502; GO:0005524; GO:0005634; GO:0005737; GO:0006511; GO:0016887; GO:0022624
W2b16716|c0_g1_i1	6.48457	1.18682	4.2082	3.64861	3.80562	3.37222	8.47808	4.46996	26S protease regulatory subunit 7 (26S proteasome AAA-ATPase subunit RPT1) (Proteasome 26S subunit ATPase 2) (Protein MSS1) (xMSS1)	cytoplasm [GO:0005737]; nucleus [GO:0005634]; proteasome accessory complex [GO:0022624]; proteasome complex [GO:0000502]; ATP binding [GO:0005524]; ATPase activity [GO:0016887]; ubiquitin-dependent protein catabolic process [GO:0006511]	GO:0000502; GO:0005524; GO:0005634; GO:0005737; GO:0006511; GO:0016887; GO:0022624
W3d22999|c0_g1_i1	2.30534	8.33194	9.77759	14.3562	9.00219	12.2267	9.08781	6.9934	26S protease regulatory subunit 7 (26S proteasome AAA-ATPase subunit RPT1) (Proteasome 26S subunit ATPase 2) (Protein MSS1) (xMSS1)	cytoplasm [GO:0005737]; nucleus [GO:0005634]; proteasome accessory complex [GO:0022624]; proteasome complex [GO:0000502]; ATP binding [GO:0005524]; ATPase activity [GO:0016887]; ubiquitin-dependent protein catabolic process [GO:0006511]	GO:0000502; GO:0005524; GO:0005634; GO:0005737; GO:0006511; GO:0016887; GO:0022624
W4a27592|c1_g2_i2	0.77176	0.92386	1.35106	2.05764	4.20818	4.87216	4.74002	3.67213	26S protease regulatory subunit 7 (26S proteasome AAA-ATPase subunit RPT1) (Proteasome 26S subunit ATPase 2) (Protein MSS1) (xMSS1)	cytoplasm [GO:0005737]; nucleus [GO:0005634]; proteasome accessory complex [GO:0022624]; proteasome complex [GO:0000502]; ATP binding [GO:0005524]; ATPase activity [GO:0016887]; ubiquitin-dependent protein catabolic process [GO:0006511]	GO:0000502; GO:0005524; GO:0005634; GO:0005737; GO:0006511; GO:0016887; GO:0022624
W4a27592|c1_g7_i1	0.821121	4.40441	1.453	3.11705	8.36125	7.89798	6.49178	5.96829	26S protease regulatory subunit 7 (26S proteasome AAA-ATPase subunit RPT1) (Proteasome 26S subunit ATPase 2) (Protein MSS1) (xMSS1)	cytoplasm [GO:0005737]; nucleus [GO:0005634]; proteasome accessory complex [GO:0022624]; proteasome complex [GO:0000502]; ATP binding [GO:0005524]; ATPase activity [GO:0016887]; ubiquitin-dependent protein catabolic process [GO:0006511]	GO:0000502; GO:0005524; GO:0005634; GO:0005737; GO:0006511; GO:0016887; GO:0022624
Contig13542	67.3931	129.004	168.646	155.395	156.32	160.691	189.173	177.217	26S protease regulatory subunit 8	cytoplasm [GO:0005737]; cytosolic proteasome complex [GO:0031597]; microtubule associated complex [GO:0005875]; nuclear proteasome complex [GO:0031595]; nucleus [GO:0005634]; proteasome regulatory particle [GO:0005838]; proteasome regulatory particle, base subcomplex [GO:0008540]; ATP binding [GO:0005524]; ATPase activity [GO:0016887]; proteasome-activating ATPase activity [GO:0036402]; TBP-class…	GO:0005524; GO:0005634; GO:0005737; GO:0005838; GO:0005875; GO:0006974; GO:0008540; GO:0016887; GO:0017025; GO:0030433; GO:0031595; GO:0031597; GO:0036402; GO:0043161; GO:0045899
W7b3380|c0_g6_i2	8.4746	25.0034	23.6651	29.7202	31.1693	26.6813	30.8442	33.5147	26S protease regulatory subunit 8 (Protein 18-56)	cytoplasm [GO:0005737]; nucleus [GO:0005634]; proteasome complex [GO:0000502]; ATP binding [GO:0005524]; hydrolase activity [GO:0016787]; protein catabolic process [GO:0030163]	GO:0000502; GO:0005524; GO:0005634; GO:0005737; GO:0016787; GO:0030163
Contig9189	1.64909	0.895203	3.13981	1.94783	0.0995682	0.741868	0.182537	3.27719	26S proteasome non-ATPase regulatory subunit 1	nucleus [GO:0005634]; proteasome regulatory particle, base subcomplex [GO:0008540]; proteasome storage granule [GO:0034515]; endopeptidase activity [GO:0004175]; enzyme regulator activity [GO:0030234]; proteasome-mediated ubiquitin-dependent protein catabolic process [GO:0043161]; regulation of protein catabolic process [GO:0042176]; ubiquitin-dependent protein catabolic process [GO:0006511]	GO:0004175; GO:0005634; GO:0006511; GO:0008540; GO:0030234; GO:0034515; GO:0042176; GO:0043161
Contig31181	36.4088	92.0185	121.848	124.401	131.631	131.779	169.939	165.729	26S proteasome non-ATPase regulatory subunit 1 (26S proteasome regulatory subunit RPN2) (26S proteasome regulatory subunit S1) (26S proteasome subunit p112)	cytosol [GO:0005829]; extracellular exosome [GO:0070062]; membrane [GO:0016020]; nucleoplasm [GO:0005654]; nucleus [GO:0005634]; proteasome accessory complex [GO:0022624]; proteasome complex [GO:0000502]; proteasome regulatory particle [GO:0005838]; proteasome regulatory particle, base subcomplex [GO:0008540]; proteasome storage granule [GO:0034515]; enzyme regulator activity [GO:0030234]; anapha…	GO:0000165; GO:0000209; GO:0000502; GO:0002223; GO:0002479; GO:0005634; GO:0005654; GO:0005829; GO:0005838; GO:0006521; GO:0008540; GO:0016020; GO:0022624; GO:0030234; GO:0031145; GO:0033209; GO:0034515; GO:0038061; GO:0038095; GO:0043161; GO:0043488; GO:0050852; GO:0051436; GO:0051437; GO:0060071; GO:0070062; GO:0090090; GO:0090263
Contig33349	33.4106	53.4083	54.8604	55.4769	50.0547	71.7919	56.1487	53.9701	26S proteasome non-ATPase regulatory subunit 10 (26S proteasome regulatory subunit p28)
W0d6253|c0_g1_i1	12.391	16.9364	21.1631	15.5223	18.9498	19.8776	19.2215	21.39	26S proteasome non-ATPase regulatory subunit 10 (26S proteasome regulatory subunit p28)
W2b23178|c0_g1_i1	1.6138	2.98343	1.94759	1.03146	0.988943	0.480799	0.30078	0.344018	26S proteasome non-ATPase regulatory subunit 10 (26S proteasome regulatory subunit p28)
Contig27725	4.22369	6.73558	3.95352	5.17034	3.96324	2.64687	2.05595	1.13127	26S proteasome non-ATPase regulatory subunit 10 (26S proteasome regulatory subunit p28) (Gankyrin)	cytoplasm [GO:0005737]; nucleus [GO:0005634]; apoptotic process [GO:0006915]; cytoplasmic sequestering of NF-kappaB [GO:0007253]; negative regulation of apoptotic process [GO:0043066]; negative regulation of DNA damage response, signal transduction by p53 class mediator [GO:0043518]; negative regulation of MAPK cascade [GO:0043409]; negative regulation of NF-kappaB transcription factor activity […	GO:0000122; GO:0005634; GO:0005737; GO:0006915; GO:0007253; GO:0030307; GO:0031398; GO:0032088; GO:0032436; GO:0043066; GO:0043409; GO:0043518; GO:0045737; GO:0070682; GO:0090201
Contig38155	1.70147	1.16918	1.10134	0.474472	1.98165	1.74549	1.71919	1.2267	26S proteasome non-ATPase regulatory subunit 10 (26S proteasome regulatory subunit p28) (Gankyrin)	cytoplasm [GO:0005737]; nucleus [GO:0005634]; apoptotic process [GO:0006915]; cytoplasmic sequestering of NF-kappaB [GO:0007253]; negative regulation of apoptotic process [GO:0043066]; negative regulation of DNA damage response, signal transduction by p53 class mediator [GO:0043518]; negative regulation of MAPK cascade [GO:0043409]; negative regulation of NF-kappaB transcription factor activity […	GO:0000122; GO:0005634; GO:0005737; GO:0006915; GO:0007253; GO:0030307; GO:0031398; GO:0032088; GO:0032436; GO:0043066; GO:0043409; GO:0043518; GO:0045737; GO:0070682; GO:0090201
Contig39142	1.38066	1.41363	0.899078	1.26016	0.944291	1.45362	1.30534	1.8919	26S proteasome non-ATPase regulatory subunit 10 (26S proteasome regulatory subunit p28) (Gankyrin)	cytoplasm [GO:0005737]; nucleus [GO:0005634]; apoptotic process [GO:0006915]; cytoplasmic sequestering of NF-kappaB [GO:0007253]; negative regulation of apoptotic process [GO:0043066]; negative regulation of DNA damage response, signal transduction by p53 class mediator [GO:0043518]; negative regulation of MAPK cascade [GO:0043409]; negative regulation of NF-kappaB transcription factor activity […	GO:0000122; GO:0005634; GO:0005737; GO:0006915; GO:0007253; GO:0030307; GO:0031398; GO:0032088; GO:0032436; GO:0043066; GO:0043409; GO:0043518; GO:0045737; GO:0070682; GO:0090201
W1a5911|c0_g1_i1	12.8165	12.2855	5.20507	1.88736	2.20035	1.93944	1.61163	0.984635	26S proteasome non-ATPase regulatory subunit 10 (26S proteasome regulatory subunit p28) (Gankyrin)	cytoplasm [GO:0005737]; nucleus [GO:0005634]; apoptotic process [GO:0006915]; cytoplasmic sequestering of NF-kappaB [GO:0007253]; negative regulation of apoptotic process [GO:0043066]; negative regulation of DNA damage response, signal transduction by p53 class mediator [GO:0043518]; negative regulation of MAPK cascade [GO:0043409]; negative regulation of NF-kappaB transcription factor activity […	GO:0000122; GO:0005634; GO:0005737; GO:0006915; GO:0007253; GO:0030307; GO:0031398; GO:0032088; GO:0032436; GO:0043066; GO:0043409; GO:0043518; GO:0045737; GO:0070682; GO:0090201
Contig11603	7.55234	15.8598	18.2582	19.4713	19.5953	19.2905	24.6129	22.7559	26S proteasome non-ATPase regulatory subunit 11 (26S proteasome regulatory complex subunit p42B) (26S proteasome regulatory subunit Rpn6)	microtubule associated complex [GO:0005875]; proteasome complex [GO:0000502]; proteasome regulatory particle [GO:0005838]; proteasome regulatory particle, lid subcomplex [GO:0008541]; proteasome-mediated ubiquitin-dependent protein catabolic process [GO:0043161]	GO:0000502; GO:0005838; GO:0005875; GO:0008541; GO:0043161
Contig13424	13.9412	28.5	30.7656	37.1299	38.0439	37.0526	41.7647	41.9434	26S proteasome non-ATPase regulatory subunit 11 (26S proteasome regulatory complex subunit p42B) (26S proteasome regulatory subunit Rpn6)	microtubule associated complex [GO:0005875]; proteasome complex [GO:0000502]; proteasome regulatory particle [GO:0005838]; proteasome regulatory particle, lid subcomplex [GO:0008541]; proteasome-mediated ubiquitin-dependent protein catabolic process [GO:0043161]	GO:0000502; GO:0005838; GO:0005875; GO:0008541; GO:0043161
Contig17954	5.49047	13.4284	10.3745	10.4189	12.474	11.6855	11.9845	13.7274	26S proteasome non-ATPase regulatory subunit 11 (26S proteasome regulatory complex subunit p42B) (26S proteasome regulatory subunit Rpn6)	microtubule associated complex [GO:0005875]; proteasome complex [GO:0000502]; proteasome regulatory particle [GO:0005838]; proteasome regulatory particle, lid subcomplex [GO:0008541]; proteasome-mediated ubiquitin-dependent protein catabolic process [GO:0043161]	GO:0000502; GO:0005838; GO:0005875; GO:0008541; GO:0043161
W3d30820|c0_g1_i2	5.27851	0.684124	3.40963	1.29404	0.622889	0.797401	0.953723	0.450996	26S proteasome non-ATPase regulatory subunit 11 (26S proteasome regulatory complex subunit p42B) (26S proteasome regulatory subunit Rpn6)	microtubule associated complex [GO:0005875]; proteasome complex [GO:0000502]; proteasome regulatory particle [GO:0005838]; proteasome regulatory particle, lid subcomplex [GO:0008541]; proteasome-mediated ubiquitin-dependent protein catabolic process [GO:0043161]	GO:0000502; GO:0005838; GO:0005875; GO:0008541; GO:0043161
W4a10068|c0_g1_i1	1.85792	10.0255	1.98115	1.73325	4.66968	8.07207	8.61837	10.3809	26S proteasome non-ATPase regulatory subunit 11 (26S proteasome regulatory complex subunit p42B) (26S proteasome regulatory subunit Rpn6)	microtubule associated complex [GO:0005875]; proteasome complex [GO:0000502]; proteasome regulatory particle [GO:0005838]; proteasome regulatory particle, lid subcomplex [GO:0008541]; proteasome-mediated ubiquitin-dependent protein catabolic process [GO:0043161]	GO:0000502; GO:0005838; GO:0005875; GO:0008541; GO:0043161
W7b28687|c0_g1_i3	8.06151	15.0771	19.7062	21.4715	22.3904	22.8597	33.8186	49.371	26S proteasome non-ATPase regulatory subunit 11 (26S proteasome regulatory complex subunit p42B) (26S proteasome regulatory subunit Rpn6)	microtubule associated complex [GO:0005875]; proteasome complex [GO:0000502]; proteasome regulatory particle [GO:0005838]; proteasome regulatory particle, lid subcomplex [GO:0008541]; proteasome-mediated ubiquitin-dependent protein catabolic process [GO:0043161]	GO:0000502; GO:0005838; GO:0005875; GO:0008541; GO:0043161
W7b28687|c0_g1_i4	2.39689	4.5155	4.65753	4.24747	6.95923	8.47214	8.28356	10.9394	26S proteasome non-ATPase regulatory subunit 11 (26S proteasome regulatory complex subunit p42B) (26S proteasome regulatory subunit Rpn6)	microtubule associated complex [GO:0005875]; proteasome complex [GO:0000502]; proteasome regulatory particle [GO:0005838]; proteasome regulatory particle, lid subcomplex [GO:0008541]; proteasome-mediated ubiquitin-dependent protein catabolic process [GO:0043161]	GO:0000502; GO:0005838; GO:0005875; GO:0008541; GO:0043161
W7b28687|c0_g1_i5	2.67245	4.26633	4.50514	4.47365	7.00349	8.52916	7.56686	11.334	26S proteasome non-ATPase regulatory subunit 11 (26S proteasome regulatory complex subunit p42B) (26S proteasome regulatory subunit Rpn6)	microtubule associated complex [GO:0005875]; proteasome complex [GO:0000502]; proteasome regulatory particle [GO:0005838]; proteasome regulatory particle, lid subcomplex [GO:0008541]; proteasome-mediated ubiquitin-dependent protein catabolic process [GO:0043161]	GO:0000502; GO:0005838; GO:0005875; GO:0008541; GO:0043161
Contig40180	4.86821	9.9407	3.4288	1.88701	1.33479	1.1839	2.58976	4.70026	26S proteasome non-ATPase regulatory subunit 11 homolog (19S proteosome subunit 9) (AtS9) (26S proteasome regulatory subunit RPN6) (AtRPN6) (26S proteasome regulatory subunit S9 homolog)	cytosol [GO:0005829]; nucleus [GO:0005634]; plasmodesma [GO:0009506]; proteasome complex [GO:0000502]; protein catabolic process [GO:0030163]; response to cadmium ion [GO:0046686]	GO:0000502; GO:0005634; GO:0005829; GO:0009506; GO:0030163; GO:0046686
Contig25341	45.8714	92.9086	140.656	137.055	137.362	144.919	170.454	191.2	26S proteasome non-ATPase regulatory subunit 12 (26S proteasome regulatory subunit RPN5) (26S proteasome regulatory subunit p55)	cytoplasm [GO:0005737]; extracellular exosome [GO:0070062]; membrane [GO:0016020]; nuclear proteasome complex [GO:0031595]; proteasome accessory complex [GO:0022624]; proteasome complex [GO:0000502]; proteasome regulatory particle [GO:0005838]; proteasome regulatory particle, lid subcomplex [GO:0008541]; proteasome-mediated ubiquitin-dependent protein catabolic process [GO:0043161]	GO:0000502; GO:0005737; GO:0005838; GO:0008541; GO:0016020; GO:0022624; GO:0031595; GO:0043161; GO:0070062
W4a27013|c0_g1_i6	0.349187	0.445359	0.407567	0.737882	1.37794	1.37689	0.64233	1.52751	26S proteasome non-ATPase regulatory subunit 13 (26S proteasome regulatory subunit RPN9) (26S proteasome regulatory subunit S11)	cytosol [GO:0005829]; nucleus [GO:0005634]; proteasome regulatory particle, lid subcomplex [GO:0008541]; structural molecule activity [GO:0005198]; proteasome assembly [GO:0043248]; ubiquitin-dependent protein catabolic process [GO:0006511]	GO:0005198; GO:0005634; GO:0005829; GO:0006511; GO:0008541; GO:0043248
Contig32212	57.9415	131.196	147.761	133.465	141.322	138.975	163.317	161.343	26S proteasome non-ATPase regulatory subunit 13 (26S proteasome regulatory subunit RPN9) (26S proteasome regulatory subunit S11) (26S proteasome regulatory subunit p40.5)	cytosol [GO:0005829]; nucleus [GO:0005634]; proteasome accessory complex [GO:0022624]; proteasome regulatory particle, lid subcomplex [GO:0008541]; structural molecule activity [GO:0005198]; proteasome assembly [GO:0043248]; ubiquitin-dependent protein catabolic process [GO:0006511]	GO:0005198; GO:0005634; GO:0005829; GO:0006511; GO:0008541; GO:0022624; GO:0043248
Contig5998	49.595	134.753	186.872	178.395	174.98	185.355	211.988	231.85	26S proteasome non-ATPase regulatory subunit 14 (EC 3.4.19.-) (26S proteasome regulatory complex subunit p37B) (26S proteasome regulatory subunit rpn11) (Yippee-interacting protein 5)	microtubule associated complex [GO:0005875]; proteasome complex [GO:0000502]; proteasome regulatory particle [GO:0005838]; proteasome regulatory particle, lid subcomplex [GO:0008541]; metal ion binding [GO:0046872]; metallopeptidase activity [GO:0008237]; thiol-dependent ubiquitin-specific protease activity [GO:0004843]; proteasome-mediated ubiquitin-dependent protein catabolic process [GO:004316…	GO:0000502; GO:0004843; GO:0005838; GO:0005875; GO:0008237; GO:0008541; GO:0016579; GO:0043161; GO:0046872
Contig17835	52.9289	101.02	121.523	110.785	127.974	127.05	156.032	157.146	26S proteasome non-ATPase regulatory subunit 2	extracellular exosome [GO:0070062]; membrane [GO:0016020]; nucleus [GO:0005634]; proteasome accessory complex [GO:0022624]; proteasome regulatory particle, base subcomplex [GO:0008540]; proteasome storage granule [GO:0034515]; enzyme regulator activity [GO:0030234]; proteasome-mediated ubiquitin-dependent protein catabolic process [GO:0043161]; regulation of protein catabolic process [GO:0042176]	GO:0005634; GO:0008540; GO:0016020; GO:0022624; GO:0030234; GO:0034515; GO:0042176; GO:0043161; GO:0070062
Contig927	16.4574	3.11349	12.5451	13.3952	14.4755	9.52723	5.67771	4.01532	26S proteasome non-ATPase regulatory subunit 3 (26S proteasome regulatory subunit rpn-3)	proteasome regulatory particle, lid subcomplex [GO:0008541]; enzyme regulator activity [GO:0030234]; regulation of protein catabolic process [GO:0042176]; ubiquitin-dependent protein catabolic process [GO:0006511]	GO:0006511; GO:0008541; GO:0030234; GO:0042176
Contig40755	0.437277	1.79093	1.20473	1.7539	1.94697	1.51053	1.51109	1.18418	26S proteasome non-ATPase regulatory subunit 3 (26S proteasome regulatory subunit RPN3)	proteasome complex [GO:0000502]; proteasome regulatory particle, lid subcomplex [GO:0008541]; enzyme regulator activity [GO:0030234]; regulation of protein catabolic process [GO:0042176]; ubiquitin-dependent protein catabolic process [GO:0006511]	GO:0000502; GO:0006511; GO:0008541; GO:0030234; GO:0042176
Contig10976	65.7157	134.829	181.057	177.118	184.223	196.609	243.377	255.84	26S proteasome non-ATPase regulatory subunit 3 (26S proteasome regulatory subunit RPN3) (26S proteasome regulatory subunit S3) (Proteasome subunit p58)	cytoplasm [GO:0005737]; cytosol [GO:0005829]; extracellular exosome [GO:0070062]; membrane [GO:0016020]; nucleoplasm [GO:0005654]; nucleus [GO:0005634]; proteasome accessory complex [GO:0022624]; proteasome complex [GO:0000502]; proteasome regulatory particle, lid subcomplex [GO:0008541]; enzyme regulator activity [GO:0030234]; anaphase-promoting complex-dependent catabolic process [GO:0031145]; …	GO:0000165; GO:0000209; GO:0000502; GO:0002223; GO:0002479; GO:0005634; GO:0005654; GO:0005737; GO:0005829; GO:0006511; GO:0006521; GO:0008541; GO:0016020; GO:0022624; GO:0030234; GO:0031145; GO:0033209; GO:0038061; GO:0038095; GO:0043161; GO:0043488; GO:0050852; GO:0051436; GO:0051437; GO:0060071; GO:0070062; GO:0090090; GO:0090263
W6b23776|c0_g1_i1	0.426758	3.12567	3.71007	4.44396	1.66273	1.13208	2.70812	1.73901	26S proteasome non-ATPase regulatory subunit 3 (26S proteasome regulatory subunit RPN3) (26S proteasome regulatory subunit S3) (Proteasome subunit p58)	cytoplasm [GO:0005737]; cytosol [GO:0005829]; extracellular exosome [GO:0070062]; membrane [GO:0016020]; nucleoplasm [GO:0005654]; nucleus [GO:0005634]; proteasome accessory complex [GO:0022624]; proteasome complex [GO:0000502]; proteasome regulatory particle, lid subcomplex [GO:0008541]; enzyme regulator activity [GO:0030234]; anaphase-promoting complex-dependent catabolic process [GO:0031145]; …	GO:0000165; GO:0000209; GO:0000502; GO:0002223; GO:0002479; GO:0005634; GO:0005654; GO:0005737; GO:0005829; GO:0006511; GO:0006521; GO:0008541; GO:0016020; GO:0022624; GO:0030234; GO:0031145; GO:0033209; GO:0038061; GO:0038095; GO:0043161; GO:0043488; GO:0050852; GO:0051436; GO:0051437; GO:0060071; GO:0070062; GO:0090090; GO:0090263
W0d13425|c0_g1_i1	5.89506	8.56932	14.4571	10.7885	10.2947	10.0242	9.81754	12.4478	26S proteasome non-ATPase regulatory subunit 4 (26S proteasome regulatory subunit RPN10) (26S proteasome regulatory subunit S5A) (54 kDa subunit of mu particle) (Multiubiquitin chain-binding protein) (p54)	cytoplasm [GO:0005737]; cytosol [GO:0005829]; nucleus [GO:0005634]; proteasome complex [GO:0000502]; proteasome regulatory particle [GO:0005838]; proteasome regulatory particle, base subcomplex [GO:0008540]; polyubiquitin binding [GO:0031593]; ubiquitin conjugating enzyme binding [GO:0031624]; zinc ion binding [GO:0008270]; cellular response to DNA damage stimulus [GO:0006974]; mitotic sister chr…	GO:0000070; GO:0000502; GO:0005634; GO:0005737; GO:0005829; GO:0005838; GO:0006974; GO:0008270; GO:0008540; GO:0031593; GO:0031624; GO:0043161; GO:0043248
Contig16934	8.15121	28.3715	48.8373	49.6125	48.9159	54.2346	73.3314	71.247	26S proteasome non-ATPase regulatory subunit 4 (26S proteasome regulatory subunit RPN10) (26S proteasome regulatory subunit S5A) (Antisecretory factor 1) (AF) (ASF) (Multiubiquitin chain-binding protein)	cytoplasm [GO:0005737]; cytosol [GO:0005829]; nucleoplasm [GO:0005654]; nucleus [GO:0005634]; proteasome accessory complex [GO:0022624]; proteasome complex [GO:0000502]; proteasome regulatory particle, base subcomplex [GO:0008540]; identical protein binding [GO:0042802]; poly(A) RNA binding [GO:0044822]; polyubiquitin binding [GO:0031593]; anaphase-promoting complex-dependent catabolic process [G…	GO:0000165; GO:0000209; GO:0000502; GO:0002223; GO:0002479; GO:0005634; GO:0005654; GO:0005737; GO:0005829; GO:0006521; GO:0008540; GO:0022624; GO:0031145; GO:0031593; GO:0033209; GO:0038061; GO:0038095; GO:0042802; GO:0043161; GO:0043248; GO:0043488; GO:0044822; GO:0050852; GO:0051436; GO:0051437; GO:0060071; GO:0090090; GO:0090263
Contig23317	25.8766	58.5287	69.9276	57.1209	55.3486	65.394	64.1589	80.5661	26S proteasome non-ATPase regulatory subunit 4 (26S proteasome regulatory subunit RPN10) (26S proteasome regulatory subunit S5A) (Antisecretory factor 1) (AF) (ASF) (Multiubiquitin chain-binding protein)	cytoplasm [GO:0005737]; cytosol [GO:0005829]; nucleoplasm [GO:0005654]; nucleus [GO:0005634]; proteasome accessory complex [GO:0022624]; proteasome complex [GO:0000502]; proteasome regulatory particle, base subcomplex [GO:0008540]; identical protein binding [GO:0042802]; poly(A) RNA binding [GO:0044822]; polyubiquitin binding [GO:0031593]; anaphase-promoting complex-dependent catabolic process [G…	GO:0000165; GO:0000209; GO:0000502; GO:0002223; GO:0002479; GO:0005634; GO:0005654; GO:0005737; GO:0005829; GO:0006521; GO:0008540; GO:0022624; GO:0031145; GO:0031593; GO:0033209; GO:0038061; GO:0038095; GO:0042802; GO:0043161; GO:0043248; GO:0043488; GO:0044822; GO:0050852; GO:0051436; GO:0051437; GO:0060071; GO:0090090; GO:0090263
W4a4944|c1_g2_i1	15.7331	39.9471	42.8295	37.3955	36.9814	28.1915	37.635	43.0602	26S proteasome non-ATPase regulatory subunit 4 (26S proteasome regulatory subunit RPN10) (26S proteasome regulatory subunit S5A) (Antisecretory factor 1) (AF) (ASF) (Multiubiquitin chain-binding protein)	cytoplasm [GO:0005737]; cytosol [GO:0005829]; nucleoplasm [GO:0005654]; nucleus [GO:0005634]; proteasome accessory complex [GO:0022624]; proteasome complex [GO:0000502]; proteasome regulatory particle, base subcomplex [GO:0008540]; identical protein binding [GO:0042802]; poly(A) RNA binding [GO:0044822]; polyubiquitin binding [GO:0031593]; anaphase-promoting complex-dependent catabolic process [G…	GO:0000165; GO:0000209; GO:0000502; GO:0002223; GO:0002479; GO:0005634; GO:0005654; GO:0005737; GO:0005829; GO:0006521; GO:0008540; GO:0022624; GO:0031145; GO:0031593; GO:0033209; GO:0038061; GO:0038095; GO:0042802; GO:0043161; GO:0043248; GO:0043488; GO:0044822; GO:0050852; GO:0051436; GO:0051437; GO:0060071; GO:0090090; GO:0090263
Contig3687	35.8406	28.6051	27.1971	23.1688	20.8935	22.9328	20.68	19.7165	26S proteasome non-ATPase regulatory subunit 5 (26S protease subunit S5 basic) (26S proteasome subunit S5B)	proteasome accessory complex [GO:0022624]; proteasome regulatory particle, base subcomplex [GO:0008540]; proteasome regulatory particle assembly [GO:0070682]	GO:0008540; GO:0022624; GO:0070682
W2b11034|c0_g1_i1	11.6035	9.11458	10.7447	8.36508	6.72153	6.59904	7.21511	5.98231	26S proteasome non-ATPase regulatory subunit 5 (26S protease subunit S5 basic) (26S proteasome subunit S5B)	proteasome accessory complex [GO:0022624]; proteasome regulatory particle, base subcomplex [GO:0008540]; proteasome regulatory particle assembly [GO:0070682]	GO:0008540; GO:0022624; GO:0070682
W6b17793|c0_g4_i1	4.07604	32.121	10.7423	8.19666	13.9951	7.04315	9.88186	1.53053	26S proteasome non-ATPase regulatory subunit 5 (26S protease subunit S5 basic) (26S proteasome subunit S5B)	proteasome accessory complex [GO:0022624]; proteasome regulatory particle, base subcomplex [GO:0008540]; proteasome regulatory particle assembly [GO:0070682]	GO:0008540; GO:0022624; GO:0070682
W7b12854|c0_g1_i1	3.79465	7.88261	4.16591	4.1677	3.12098	5.89164	7.60971	3.03038	26S proteasome non-ATPase regulatory subunit 5 (26S protease subunit S5 basic) (26S proteasome subunit S5B)	proteasome accessory complex [GO:0022624]; proteasome regulatory particle, base subcomplex [GO:0008540]; proteasome regulatory particle assembly [GO:0070682]	GO:0008540; GO:0022624; GO:0070682
Contig29390	98.8728	180.592	209.611	187.567	198.55	205.808	227.435	234.912	26S proteasome non-ATPase regulatory subunit 6 (26S proteasome regulatory subunit RPN7) (26S proteasome regulatory subunit S10) (p42A)	extracellular exosome [GO:0070062]; proteasome accessory complex [GO:0022624]; proteasome complex [GO:0000502]; proteasome regulatory particle [GO:0005838]; proteasome-mediated ubiquitin-dependent protein catabolic process [GO:0043161]	GO:0000502; GO:0005838; GO:0022624; GO:0043161; GO:0070062
Contig18742	50.3209	103.24	152.501	138.53	132.224	133.36	155.21	162.494	26S proteasome non-ATPase regulatory subunit 7 (26S proteasome regulatory subunit RPN8) (26S proteasome regulatory subunit S12) (Proteasome subunit p39B) (Proteasome subunit p40) (Protein Mov34)	dendrite [GO:0030425]; proteasome complex [GO:0000502]; proteasome regulatory particle [GO:0005838]; proteasome regulatory particle, lid subcomplex [GO:0008541]; cell proliferation [GO:0008283]; mitotic spindle elongation [GO:0000022]; mitotic spindle organization [GO:0007052]; neurogenesis [GO:0022008]; proteasome-mediated ubiquitin-dependent protein catabolic process [GO:0043161]	GO:0000022; GO:0000502; GO:0005838; GO:0007052; GO:0008283; GO:0008541; GO:0022008; GO:0030425; GO:0043161
Contig29913	68.8508	127.382	175.998	138.432	146.637	160.423	195.65	195.306	26S proteasome non-ATPase regulatory subunit 8 (26S proteasome regulatory subunit RPN12) (26S proteasome regulatory subunit S14)	cytosol [GO:0005829]; extracellular exosome [GO:0070062]; nucleus [GO:0005634]; proteasome accessory complex [GO:0022624]; proteasome complex [GO:0000502]; proteasome regulatory particle, lid subcomplex [GO:0008541]; positive regulation of protein targeting to mitochondrion [GO:1903955]; proteasome assembly [GO:0043248]; proteasome-mediated ubiquitin-dependent protein catabolic process [GO:004316…	GO:0000502; GO:0005634; GO:0005829; GO:0008541; GO:0022624; GO:0031647; GO:0043161; GO:0043248; GO:0070062; GO:1903955
Contig34219	38.7576	51.307	61.3096	58.0989	57.2345	61.3882	69.1724	71.8905	26S proteasome non-ATPase regulatory subunit 9 (26S proteasome regulatory subunit p27)	cytoplasm [GO:0005737]; nucleus [GO:0005634]; proteasome regulatory particle, base subcomplex [GO:0008540]; proteasome regulatory particle assembly [GO:0070682]	GO:0005634; GO:0005737; GO:0008540; GO:0070682
Contig38464	0.194528	0.422614	0.0436061	0.40475	0.827406	0.786092	1.34	1.24126	26S proteasome regulatory subunit rpn-1	nucleus [GO:0005634]; proteasome regulatory particle, base subcomplex [GO:0008540]; proteasome storage granule [GO:0034515]; enzyme regulator activity [GO:0030234]; proteasome-mediated ubiquitin-dependent protein catabolic process [GO:0043161]; regulation of protein catabolic process [GO:0042176]	GO:0005634; GO:0008540; GO:0030234; GO:0034515; GO:0042176; GO:0043161
Contig6991	1.07257	2.8992	2.11212	1.3041	1.43488	0.998885	0.956532	1.10029	27 kDa glycoprotein (P27K)	extracellular region [GO:0005576]	GO:0005576
Contig30529	0.831092	1.96298	1.90205	1.17256	0.914315	0.953393	1.09174	0.740603	27 kDa hemolymph protein (P27K) (27k)	extracellular region [GO:0005576]	GO:0005576
Contig8779	0.963403	2.67302	2.31542	1.69695	1.41346	1.12284	1.2463	0.962677	27 kDa hemolymph protein (P27K) (27k)	extracellular region [GO:0005576]	GO:0005576
W0d4184|c0_g1_i1	0.790634	1.46215	1.17822	1.03178	0.597844	0.59704	0.690966	0.510251	27 kDa hemolymph protein (P27K) (27k)	extracellular region [GO:0005576]	GO:0005576
W2b20143|c0_g1_i2	2.33445	3.05063	3.77809	5.02416	1.181	1.56429	0.849615	1.78982	27 kDa primary mesenchyme-specific spicule protein	extracellular region [GO:0005576]	GO:0005576
Contig43620	0.468058	0.824381	1.26118	0.779162	0.709574	1.69149	1.72682	4.42782	27S pre-rRNA (guanosine(2922)-2'-O)-methyltransferase (EC 2.1.1.167) (2'-O-ribose RNA methyltransferase SPB1) (AdoMet-dependent rRNA methyltransferase SPB1) (S-adenosyl-L-methionine-dependent methyltransferase) (Suppressor of PAB1 protein 1)	nucleolus [GO:0005730]; nucleus [GO:0005634]; preribosome, large subunit precursor [GO:0030687]; rRNA (guanine) methyltransferase activity [GO:0016435]; rRNA (guanosine-2'-O-)-methyltransferase activity [GO:0070039]; rRNA (uridine-2'-O-)-methyltransferase activity [GO:0008650]; enzyme-directed rRNA 2'-O-methylation [GO:0000453]; maturation of 5.8S rRNA from tricistronic rRNA transcript (SSU-rRNA,…	GO:0000453; GO:0000463; GO:0000466; GO:0005634; GO:0005730; GO:0008650; GO:0016435; GO:0030687; GO:0031167; GO:0070039
Contig27161	24.7061	62.8278	70.1473	64.9008	63.9379	59.7945	69.7247	62.0258	28 kDa heat- and acid-stable phosphoprotein (PDGF-associated protein) (PAP) (PDGFA-associated protein 1) (PAP1)	poly(A) RNA binding [GO:0044822]; cell proliferation [GO:0008283]; signal transduction [GO:0007165]	GO:0007165; GO:0008283; GO:0044822
Contig30725	8.09085	17.6942	14.2254	18.1356	21.7116	19.9841	22.5146	15.2229	28 kDa ribonucleoprotein, chloroplastic (28RNP)	chloroplast [GO:0009507]; intracellular ribonucleoprotein complex [GO:0030529]; nucleotide binding [GO:0000166]; RNA binding [GO:0003723]; mRNA processing [GO:0006397]	GO:0000166; GO:0003723; GO:0006397; GO:0009507; GO:0030529
Contig12427	5.75538	7.86434	7.94684	8.38236	8.4272	9.64935	10.7383	10.9688	28S ribosomal protein S10, mitochondrial (MRP-S10) (S10mt)	mitochondrial small ribosomal subunit [GO:0005763]; mitochondrion [GO:0005739]; structural constituent of ribosome [GO:0003735]; sensory perception of pain [GO:0019233]; translation [GO:0006412]	GO:0003735; GO:0005739; GO:0005763; GO:0006412; GO:0019233
Contig45541	40.4757	32.0726	30.8612	31.5118	31.5643	32.3439	30.8344	27.1031	28S ribosomal protein S11, mitochondrial (MRP-S11) (S11mt)	mitochondrial small ribosomal subunit [GO:0005763]; mitochondrion [GO:0005739]; mRNA 5'-UTR binding [GO:0048027]; poly(A) RNA binding [GO:0044822]; small ribosomal subunit rRNA binding [GO:0070181]; structural constituent of ribosome [GO:0003735]; maturation of SSU-rRNA from tricistronic rRNA transcript (SSU-rRNA, 5.8S rRNA, LSU-rRNA) [GO:0000462]; mitochondrial translation [GO:0032543]; ribosoma…	GO:0000028; GO:0000462; GO:0003735; GO:0005739; GO:0005763; GO:0006412; GO:0032543; GO:0044822; GO:0048027; GO:0070181
Contig1583	17.3379	15.3381	17.4308	15.4138	17.7827	17.2142	16.5867	15.6752	28S ribosomal protein S14, mitochondrial (MRP-S14) (S14mt)	mitochondrial inner membrane [GO:0005743]; mitochondrial small ribosomal subunit [GO:0005763]; structural constituent of ribosome [GO:0003735]; mitochondrial translation [GO:0032543]; mitochondrial translational elongation [GO:0070125]; mitochondrial translational initiation [GO:0070124]	GO:0003735; GO:0005743; GO:0005763; GO:0032543; GO:0070124; GO:0070125
Contig6329	12.7321	12.8382	15.0358	14.0299	14.021	14.4351	14.0742	15.6217	28S ribosomal protein S14, mitochondrial (MRP-S14) (S14mt)	mitochondrial inner membrane [GO:0005743]; mitochondrial small ribosomal subunit [GO:0005763]; structural constituent of ribosome [GO:0003735]; mitochondrial translation [GO:0032543]; mitochondrial translational elongation [GO:0070125]; mitochondrial translational initiation [GO:0070124]	GO:0003735; GO:0005743; GO:0005763; GO:0032543; GO:0070124; GO:0070125
Contig39312	44.9191	64.3177	59.8368	44.4894	40.1368	42.5191	46.4857	47.5639	28S ribosomal protein S15, mitochondrial (MRP-S15) (S15mt) (DmMRPS15) (Protein bonsai)	mitochondrial small ribosomal subunit [GO:0005763]; mitochondrion [GO:0005739]; structural constituent of ribosome [GO:0003735]; mitochondrial translation [GO:0032543]; regulation of growth [GO:0040008]; translation [GO:0006412]	GO:0003735; GO:0005739; GO:0005763; GO:0006412; GO:0032543; GO:0040008
Contig38789	45.217	32.2686	38.7224	29.9415	33.1852	29.3448	26.0162	24.1046	28S ribosomal protein S17, mitochondrial (MRP-S17) (S17mt)	mitochondrial inner membrane [GO:0005743]; mitochondrial small ribosomal subunit [GO:0005763]; rRNA binding [GO:0019843]; structural constituent of ribosome [GO:0003735]; mitochondrial translation [GO:0032543]; mitochondrial translational elongation [GO:0070125]; mitochondrial translational initiation [GO:0070124]	GO:0003735; GO:0005743; GO:0005763; GO:0019843; GO:0032543; GO:0070124; GO:0070125
Contig16585	20.6214	13.8628	13.7117	12.9982	13.47	14.0102	13.3857	11.4094	28S ribosomal protein S18a, mitochondrial (MRP-S18-a) (Mrps18a) (S18mt-a) (28S ribosomal protein S18-3, mitochondrial) (MRP-S18-3)	cytosolic small ribosomal subunit [GO:0022627]; mitochondrial inner membrane [GO:0005743]; mitochondrial small ribosomal subunit [GO:0005763]; structural constituent of ribosome [GO:0003735]; mitochondrial translation [GO:0032543]; mitochondrial translational elongation [GO:0070125]; mitochondrial translational termination [GO:0070126]; translation [GO:0006412]	GO:0003735; GO:0005743; GO:0005763; GO:0006412; GO:0022627; GO:0032543; GO:0070125; GO:0070126
W2b17828|c0_g1_i1	28.0929	17.3858	16.6231	12.127	10.0737	10.7831	12.7751	9.92361	28S ribosomal protein S18a, mitochondrial (MRP-S18-a) (Mrps18a) (S18mt-a) (28S ribosomal protein S18-3, mitochondrial) (MRP-S18-3)	cytosolic small ribosomal subunit [GO:0022627]; mitochondrial inner membrane [GO:0005743]; mitochondrial small ribosomal subunit [GO:0005763]; structural constituent of ribosome [GO:0003735]; mitochondrial translation [GO:0032543]; mitochondrial translational elongation [GO:0070125]; mitochondrial translational termination [GO:0070126]; translation [GO:0006412]	GO:0003735; GO:0005743; GO:0005763; GO:0006412; GO:0022627; GO:0032543; GO:0070125; GO:0070126
Contig14756	47.3887	49.458	43.5343	41.0621	36.6955	37.7076	43.4767	36.7939	28S ribosomal protein S18b, mitochondrial (MRP-S18-b) (Mrps18-b) (S18mt-b) (28S ribosomal protein S18-2, mitochondrial) (MRP-S18-2)	cell junction [GO:0030054]; mitochondrion [GO:0005739]; nucleoplasm [GO:0005654]; ribosome [GO:0005840]; structural constituent of ribosome [GO:0003735]; translation [GO:0006412]	GO:0003735; GO:0005654; GO:0005739; GO:0005840; GO:0006412; GO:0030054
Contig184	22.4715	25.7254	41.4718	38.6827	27.0821	31.5759	30.3629	30.6713	28S ribosomal protein S18c, mitochondrial (MRP-S18-c) (Mrps18-c) (S18mt-c) (28S ribosomal protein S18-1, mitochondrial) (MRP-S18-1)	cytosolic small ribosomal subunit [GO:0022627]; mitochondrial inner membrane [GO:0005743]; mitochondrial small ribosomal subunit [GO:0005763]; structural constituent of ribosome [GO:0003735]; mitochondrial translation [GO:0032543]; mitochondrial translational elongation [GO:0070125]; mitochondrial translational termination [GO:0070126]; translation [GO:0006412]	GO:0003735; GO:0005743; GO:0005763; GO:0006412; GO:0022627; GO:0032543; GO:0070125; GO:0070126
Contig7447	14.7776	15.9234	14.7537	12.7568	15.3022	17.6804	17.4381	17.1635	28S ribosomal protein S2, mitochondrial (MRP-S2) (S2mt)	mitochondrial small ribosomal subunit [GO:0005763]; mitochondrion [GO:0005739]; structural constituent of ribosome [GO:0003735]; mitochondrial translation [GO:0032543]; mitophagy in response to mitochondrial depolarization [GO:0098779]; positive regulation of defense response to virus by host [GO:0002230]; translation [GO:0006412]; xenophagy [GO:0098792]	GO:0002230; GO:0003735; GO:0005739; GO:0005763; GO:0006412; GO:0032543; GO:0098779; GO:0098792
Contig36706	26.5549	27.9234	29.3494	29.9559	31.7229	31.6319	35.7536	37.1627	28S ribosomal protein S21, mitochondrial (MRP-S21) (S21mt)	mitochondrial inner membrane [GO:0005743]; mitochondrial small ribosomal subunit [GO:0005763]; poly(A) RNA binding [GO:0044822]; structural constituent of ribosome [GO:0003735]; mitochondrial translation [GO:0032543]; mitochondrial translational elongation [GO:0070125]; mitochondrial translational termination [GO:0070126]; translation [GO:0006412]	GO:0003735; GO:0005743; GO:0005763; GO:0006412; GO:0032543; GO:0044822; GO:0070125; GO:0070126
Contig42172	37.2496	32.9298	27.6161	25.8947	27.7393	30.9713	36.3963	38.2704	28S ribosomal protein S22, mitochondrial (MRP-S22) (S22mt)	mitochondrial small ribosomal subunit [GO:0005763]; mitochondrion [GO:0005739]; structural constituent of ribosome [GO:0003735]	GO:0003735; GO:0005739; GO:0005763
Contig42101	21.1863	29.6156	31.6684	25.0409	31.6107	26.0622	28.0041	20.7668	28S ribosomal protein S23, mitochondrial (MRP-S23) (S23mt)	intermediate filament cytoskeleton [GO:0045111]; mitochondrial small ribosomal subunit [GO:0005763]; mitochondrion [GO:0005739]; nuclear membrane [GO:0031965]; poly(A) RNA binding [GO:0044822]; structural constituent of ribosome [GO:0003735]; translation [GO:0006412]	GO:0003735; GO:0005739; GO:0005763; GO:0006412; GO:0031965; GO:0044822; GO:0045111
W4a24912|c0_g2_i1	0	0	0.0545076	0.0956469	0.154281	0.132377	0.325382	0.0849806	28S ribosomal protein S24-A, mitochondrial (MRP-S24-A) (S24mt-A)	mitochondrial small ribosomal subunit [GO:0005763]; structural constituent of ribosome [GO:0003735]; mitochondrial translation [GO:0032543]	GO:0003735; GO:0005763; GO:0032543
Contig23021	76.3758	83.7057	60.1716	53.0384	70.0048	61.676	57.8377	52.8155	28S ribosomal protein S24, mitochondrial (MRP-S24) (S24mt)	mitochondrial ribosome [GO:0005761]; mitochondrial small ribosomal subunit [GO:0005763]; structural constituent of ribosome [GO:0003735]; mitochondrial translation [GO:0032543]; translation [GO:0006412]	GO:0003735; GO:0005761; GO:0005763; GO:0006412; GO:0032543
Contig14718	26.7481	14.761	20.3062	15.3134	14.4921	13.4765	12.7355	10.6793	28S ribosomal protein S27, mitochondrial (MRP-S27) (S27mt)	mitochondrial inner membrane [GO:0005743]; mitochondrion [GO:0005739]; ribosome [GO:0005840]; mitochondrial translational elongation [GO:0070125]; mitochondrial translational initiation [GO:0070124]	GO:0005739; GO:0005743; GO:0005840; GO:0070124; GO:0070125
Contig35034	12.5663	13.3127	14.0151	13.2104	14.0882	14.5223	14.5077	13.7593	28S ribosomal protein S28, mitochondrial (MRP-S28) (S28mt)	mitochondrial small ribosomal subunit [GO:0005763]; mitochondrion [GO:0005739]; poly(A) RNA binding [GO:0044822]	GO:0005739; GO:0005763; GO:0044822
Contig20248	14.7876	18.2845	20.0406	18.6594	16.4706	21.5841	20.3464	25.0046	28S ribosomal protein S29, mitochondrial (MRP-S29) (S29mt) (Death-associated protein 3) (DAP-3)	mitochondrial inner membrane [GO:0005743]; mitochondrial small ribosomal subunit [GO:0005763]; mitochondrion [GO:0005739]; nucleoplasm [GO:0005654]; poly(A) RNA binding [GO:0044822]; structural constituent of ribosome [GO:0003735]; apoptotic process [GO:0006915]; mitochondrial translation [GO:0032543]; mitochondrial translational elongation [GO:0070125]; mitochondrial translational initiation [GO…	GO:0003735; GO:0005654; GO:0005739; GO:0005743; GO:0005763; GO:0006915; GO:0032543; GO:0044822; GO:0070124; GO:0070125
Contig26879	49.1249	49.0735	38.4529	38.0122	41.6902	44.9024	44.5227	45.3948	28S ribosomal protein S31, mitochondrial (MRP-S31) (S31mt)	mitochondrial inner membrane [GO:0005743]; mitochondrial small ribosomal subunit [GO:0005763]; nucleolus [GO:0005730]; poly(A) RNA binding [GO:0044822]; structural constituent of ribosome [GO:0003735]; mitochondrial translational elongation [GO:0070125]; mitochondrial translational initiation [GO:0070124]	GO:0003735; GO:0005730; GO:0005743; GO:0005763; GO:0044822; GO:0070124; GO:0070125
Contig43128	14.1773	10.1785	19.6609	19.6823	16.1671	18.2575	19.0678	19.8551	28S ribosomal protein S35, mitochondrial (MRP-S35) (S35mt) (28S ribosomal protein S28, mitochondrial) (MRP-S28) (S28mt)	mitochondrial inner membrane [GO:0005743]; mitochondrial small ribosomal subunit [GO:0005763]; poly(A) RNA binding [GO:0044822]; structural constituent of ribosome [GO:0003735]; mitochondrial translation [GO:0032543]; mitochondrial translational elongation [GO:0070125]; mitochondrial translational initiation [GO:0070124]	GO:0003735; GO:0005743; GO:0005763; GO:0032543; GO:0044822; GO:0070124; GO:0070125
Contig32620	16.0989	24.7542	25.9213	20.7801	16.3272	14.8396	17.7036	8.91993	28S ribosomal protein S36, mitochondrial (MRP-S36) (S36mt)	mitochondrial inner membrane [GO:0005743]; mitochondrial oxoglutarate dehydrogenase complex [GO:0009353]; mitochondrial small ribosomal subunit [GO:0005763]; mitochondrion [GO:0005739]; structural constituent of ribosome [GO:0003735]; 2-oxoglutarate metabolic process [GO:0006103]; mitochondrial translational elongation [GO:0070125]; mitochondrial translational termination [GO:0070126]; oxidation-…	GO:0003735; GO:0005739; GO:0005743; GO:0005763; GO:0006103; GO:0006412; GO:0009353; GO:0055114; GO:0070125; GO:0070126
Contig6475	2.70728	3.05509	1.171	1.99288	3.8896	3.72972	3.70495	3.98243	28S ribosomal protein S36, mitochondrial (MRP-S36) (S36mt)	mitochondrial inner membrane [GO:0005743]; mitochondrial oxoglutarate dehydrogenase complex [GO:0009353]; mitochondrial small ribosomal subunit [GO:0005763]; mitochondrion [GO:0005739]; structural constituent of ribosome [GO:0003735]; 2-oxoglutarate metabolic process [GO:0006103]; mitochondrial translational elongation [GO:0070125]; mitochondrial translational termination [GO:0070126]; oxidation-…	GO:0003735; GO:0005739; GO:0005743; GO:0005763; GO:0006103; GO:0006412; GO:0009353; GO:0055114; GO:0070125; GO:0070126
W2b31918|c0_g1_i1	0.170104	1.72701	0.607164	0.882299	2.70607	3.61824	1.87319	0.887678	28S ribosomal protein S36, mitochondrial (MRP-S36) (S36mt)	mitochondrial inner membrane [GO:0005743]; mitochondrial oxoglutarate dehydrogenase complex [GO:0009353]; mitochondrial small ribosomal subunit [GO:0005763]; mitochondrion [GO:0005739]; structural constituent of ribosome [GO:0003735]; 2-oxoglutarate metabolic process [GO:0006103]; mitochondrial translational elongation [GO:0070125]; mitochondrial translational termination [GO:0070126]; oxidation-…	GO:0003735; GO:0005739; GO:0005743; GO:0005763; GO:0006103; GO:0006412; GO:0009353; GO:0055114; GO:0070125; GO:0070126
W4a17569|c0_g1_i2	0.359906	0.770045	0.530035	0.691337	1.82725	0.915632	2.77741	2.16477	28S ribosomal protein S36, mitochondrial (MRP-S36) (S36mt)	mitochondrial inner membrane [GO:0005743]; mitochondrial oxoglutarate dehydrogenase complex [GO:0009353]; mitochondrial small ribosomal subunit [GO:0005763]; mitochondrion [GO:0005739]; structural constituent of ribosome [GO:0003735]; 2-oxoglutarate metabolic process [GO:0006103]; mitochondrial translational elongation [GO:0070125]; mitochondrial translational termination [GO:0070126]; oxidation-…	GO:0003735; GO:0005739; GO:0005743; GO:0005763; GO:0006103; GO:0006412; GO:0009353; GO:0055114; GO:0070125; GO:0070126
W5c4609|c0_g1_i2	1.3477	0.807564	0.584014	0.919621	2.33726	2.40855	3.33045	2.17184	28S ribosomal protein S36, mitochondrial (MRP-S36) (S36mt)	mitochondrial inner membrane [GO:0005743]; mitochondrial oxoglutarate dehydrogenase complex [GO:0009353]; mitochondrial small ribosomal subunit [GO:0005763]; mitochondrion [GO:0005739]; structural constituent of ribosome [GO:0003735]; 2-oxoglutarate metabolic process [GO:0006103]; mitochondrial translational elongation [GO:0070125]; mitochondrial translational termination [GO:0070126]; oxidation-…	GO:0003735; GO:0005739; GO:0005743; GO:0005763; GO:0006103; GO:0006412; GO:0009353; GO:0055114; GO:0070125; GO:0070126
W6b22558|c0_g2_i1	0.898371	0.832639	1.33182	0.564474	1.09805	1.72706	4.32793	3.34362	28S ribosomal protein S36, mitochondrial (MRP-S36) (S36mt)	mitochondrial inner membrane [GO:0005743]; mitochondrial oxoglutarate dehydrogenase complex [GO:0009353]; mitochondrial small ribosomal subunit [GO:0005763]; mitochondrion [GO:0005739]; structural constituent of ribosome [GO:0003735]; 2-oxoglutarate metabolic process [GO:0006103]; mitochondrial translational elongation [GO:0070125]; mitochondrial translational termination [GO:0070126]; oxidation-…	GO:0003735; GO:0005739; GO:0005743; GO:0005763; GO:0006103; GO:0006412; GO:0009353; GO:0055114; GO:0070125; GO:0070126
Contig34872	27.2945	15.1874	26.9888	24.633	22.9229	23.8738	22.7216	26.5327	28S ribosomal protein S5, mitochondrial (MRP-S5) (S5mt)	mitochondrion [GO:0005739]; ribosome [GO:0005840]; poly(A) RNA binding [GO:0044822]; structural constituent of ribosome [GO:0003735]; translation [GO:0006412]	GO:0003735; GO:0005739; GO:0005840; GO:0006412; GO:0044822
W4a13113|c0_g1_i1	0.630179	0.411697	0.163871	0.547956	0.800414	0.629255	0.385979	0.680938	28S ribosomal protein S5, mitochondrial (MRP-S5) (S5mt)	mitochondrial inner membrane [GO:0005743]; mitochondrial small ribosomal subunit [GO:0005763]; poly(A) RNA binding [GO:0044822]; structural constituent of ribosome [GO:0003735]; mitochondrial translation [GO:0032543]; mitochondrial translational elongation [GO:0070125]; mitochondrial translational initiation [GO:0070124]	GO:0003735; GO:0005743; GO:0005763; GO:0032543; GO:0044822; GO:0070124; GO:0070125
Contig43553	36.7471	22.4313	24.5047	23.4109	25.7995	32.5549	30.6568	32.6273	28S ribosomal protein S7, mitochondrial (MRP-S7) (S7mt)	mitochondrial small ribosomal subunit [GO:0005763]; structural constituent of ribosome [GO:0003735]; mitochondrial translation [GO:0032543]	GO:0003735; GO:0005763; GO:0032543
Contig1549	29.7034	16.7304	12.8974	13.3098	11.1402	9.13773	8.1903	8.63215	28S ribosomal protein S7, mitochondrial (MRP-S7) (S7mt) (bMRP-27a) (bMRP27a)	mitochondrial inner membrane [GO:0005743]; mitochondrial small ribosomal subunit [GO:0005763]; mRNA binding [GO:0003729]; poly(A) RNA binding [GO:0044822]; rRNA binding [GO:0019843]; structural constituent of ribosome [GO:0003735]; mitochondrial translation [GO:0032543]; mitochondrial translational elongation [GO:0070125]; mitochondrial translational termination [GO:0070126]; ribosomal small subu…	GO:0000028; GO:0003729; GO:0003735; GO:0005743; GO:0005763; GO:0006412; GO:0019843; GO:0032543; GO:0044822; GO:0070125; GO:0070126
Contig22509	40.3524	23.7893	32.7548	25.5771	22.0733	22.2249	21.9818	22.96	28S ribosomal protein S9, mitochondrial (MRP-S9) (S9mt)	mitochondrial inner membrane [GO:0005743]; mitochondrial small ribosomal subunit [GO:0005763]; nucleolus [GO:0005730]; poly(A) RNA binding [GO:0044822]; structural constituent of ribosome [GO:0003735]; maturation of SSU-rRNA from tricistronic rRNA transcript (SSU-rRNA, 5.8S rRNA, LSU-rRNA) [GO:0000462]; mitochondrial translational elongation [GO:0070125]; mitochondrial translational initiation [G…	GO:0000462; GO:0003735; GO:0005730; GO:0005743; GO:0005763; GO:0006412; GO:0044822; GO:0070124; GO:0070125
W4a4785|c0_g2_i1	1.27391	2.98518	3.061	2.74528	2.11843	1.39472	2.35922	1.63651	29 kDa ribonucleoprotein B, chloroplastic (CP29B)	chloroplast [GO:0009507]; intracellular ribonucleoprotein complex [GO:0030529]; nucleotide binding [GO:0000166]; RNA binding [GO:0003723]; mRNA processing [GO:0006397]	GO:0000166; GO:0003723; GO:0006397; GO:0009507; GO:0030529
Contig34816	0.286215	1.80917	6.2734	0.586537	0.917652	1.99976	1.71207	2.21437	3 beta-hydroxysteroid dehydrogenase dhs-16 (EC 1.1.1.-)	integral component of membrane [GO:0016021]; steroid dehydrogenase activity [GO:0016229]; cholesterol metabolic process [GO:0008203]; oxidation-reduction process [GO:0055114]	GO:0008203; GO:0016021; GO:0016229; GO:0055114
Contig40291	33.49	13.0719	9.16742	8.88343	8.27135	7.30479	8.73396	4.98201	3 beta-hydroxysteroid dehydrogenase/Delta 5-->4-isomerase type 2 (3 beta-hydroxysteroid dehydrogenase/Delta 5-->4-isomerase type II) (3-beta-HSD II) (3-beta-HSD adrenal and gonadal type) [Includes: 3-beta-hydroxy-Delta(5)-steroid dehydrogenase (EC 1.1.1.145) (3-beta-hydroxy-5-ene steroid dehydrogenase) (Progesterone reductase); Steroid Delta-isomerase (EC 5.3.3.1) (Delta-5-3-ketosteroid isomerase…	endoplasmic reticulum [GO:0005783]; endoplasmic reticulum membrane [GO:0005789]; integral component of membrane [GO:0016021]; mitochondrial inner membrane [GO:0005743]; mitochondrial intermembrane space [GO:0005758]; mitochondrial membrane [GO:0031966]; smooth endoplasmic reticulum membrane [GO:0030868]; 3-beta-hydroxy-delta5-steroid dehydrogenase activity [GO:0003854]; steroid delta-isomerase ac…	GO:0003854; GO:0004769; GO:0005743; GO:0005758; GO:0005783; GO:0005789; GO:0006694; GO:0006702; GO:0006704; GO:0006705; GO:0016021; GO:0030868; GO:0031966
W4a13594|c0_g1_i1	0.0334257	0	0.055709	0.0640403	0.0724133	0.0323841	0	0	3-carboxy-cis,cis-muconate cycloisomerase (EC 5.5.1.2) (3-carboxymuconate lactonizing enzyme) (CMLE)	3-carboxy-cis,cis-muconate cycloisomerase activity [GO:0047472]; 3,4-dihydroxybenzoate catabolic process [GO:0019619]; aromatic compound catabolic process [GO:0019439]; protein tetramerization [GO:0051262]	GO:0019439; GO:0019619; GO:0047472; GO:0051262
Contig21455	0.140617	0.311397	0.44459	0.669936	0.782707	0.365661	0.667567	0.261625	3-dehydroquinate dehydratase (3-dehydroquinase) (EC 4.2.1.10) (Type I DHQase) (Type I dehydroquinase) (DHQ1)	3-dehydroquinate dehydratase activity [GO:0003855]; aromatic amino acid family biosynthetic process [GO:0009073]; cellular amino acid biosynthetic process [GO:0008652]; chorismate biosynthetic process [GO:0009423]	GO:0003855; GO:0008652; GO:0009073; GO:0009423
Contig38403	0.0871311	0.431996	2.19405	2.52286	0.473093	0.269714	2.87162	0.735443	3-dehydroquinate dehydratase (3-dehydroquinase) (EC 4.2.1.10) (Type I DHQase) (Type I dehydroquinase) (DHQ1)	3-dehydroquinate dehydratase activity [GO:0003855]; 3,4-dihydroxybenzoate biosynthetic process [GO:0046279]; aromatic amino acid family biosynthetic process [GO:0009073]; cellular amino acid biosynthetic process [GO:0008652]; chorismate biosynthetic process [GO:0009423]	GO:0003855; GO:0008652; GO:0009073; GO:0009423; GO:0046279
W1a9131|c0_g1_i1	0.516671	0.849339	0.37209	0.480268	0.414115	0.581013	1.13855	1.25536	3-dehydroquinate dehydratase (3-dehydroquinase) (EC 4.2.1.10) (Type I DHQase) (Type I dehydroquinase) (DHQ1)	3-dehydroquinate dehydratase activity [GO:0003855]; aromatic amino acid family biosynthetic process [GO:0009073]; cellular amino acid biosynthetic process [GO:0008652]; chorismate biosynthetic process [GO:0009423]	GO:0003855; GO:0008652; GO:0009073; GO:0009423
Contig24825	0.0564806	0.0964024	0.0222901	0.62678	0.275834	0.805635	0.459628	2.48552	3-dehydroquinate dehydratase (3-dehydroquinase) (EC 4.2.1.10) (Type II DHQase)	3-dehydroquinate dehydratase activity [GO:0003855]; aromatic amino acid family biosynthetic process [GO:0009073]; cellular amino acid biosynthetic process [GO:0008652]; chorismate biosynthetic process [GO:0009423]	GO:0003855; GO:0008652; GO:0009073; GO:0009423
W0d29087|c0_g1_i1	3.1303	0.940846	1.00914	2.01458	1.23785	0.488042	1.62928	0.307327	3-dehydroquinate dehydratase (3-dehydroquinase) (EC 4.2.1.10) (Type II DHQase)	3-dehydroquinate dehydratase activity [GO:0003855]; aromatic amino acid family biosynthetic process [GO:0009073]; cellular amino acid biosynthetic process [GO:0008652]; chorismate biosynthetic process [GO:0009423]	GO:0003855; GO:0008652; GO:0009073; GO:0009423
W1a11754|c1_g1_i1	2.11583	4.23631	1.70146	2.61344	3.58847	4.03282	2.28512	4.48805	3-dehydroquinate dehydratase (3-dehydroquinase) (EC 4.2.1.10) (Type II DHQase)	3-dehydroquinate dehydratase activity [GO:0003855]; aromatic amino acid family biosynthetic process [GO:0009073]; cellular amino acid biosynthetic process [GO:0008652]; chorismate biosynthetic process [GO:0009423]	GO:0003855; GO:0008652; GO:0009073; GO:0009423
W4a2261|c0_g1_i1	0.584228	1.49168	0.525223	0.218631	1.49218	0.611842	0.16811	0.284074	3-dehydroquinate dehydratase (3-dehydroquinase) (EC 4.2.1.10) (Type II DHQase)	3-dehydroquinate dehydratase activity [GO:0003855]; aromatic amino acid family biosynthetic process [GO:0009073]; cellular amino acid biosynthetic process [GO:0008652]; chorismate biosynthetic process [GO:0009423]	GO:0003855; GO:0008652; GO:0009073; GO:0009423
W5c15586|c0_g2_i2	0.301407	0.17711	0.245561	0.893661	1.38821	2.01092	0.728832	1.4708	3-dehydroquinate dehydratase (3-dehydroquinase) (EC 4.2.1.10) (Type II DHQase)	3-dehydroquinate dehydratase activity [GO:0003855]; aromatic amino acid family biosynthetic process [GO:0009073]; cellular amino acid biosynthetic process [GO:0008652]; chorismate biosynthetic process [GO:0009423]	GO:0003855; GO:0008652; GO:0009073; GO:0009423
W6b30378|c0_g1_i1	0.564349	0.388682	0.845289	0.940534	0.43612	0.678988	0.543464	0.565167	3-dehydroquinate dehydratase (3-dehydroquinase) (EC 4.2.1.10) (Type II DHQase)	3-dehydroquinate dehydratase activity [GO:0003855]; aromatic amino acid family biosynthetic process [GO:0009073]; cellular amino acid biosynthetic process [GO:0008652]; chorismate biosynthetic process [GO:0009423]	GO:0003855; GO:0008652; GO:0009073; GO:0009423
Contig13178	14.8814	8.99845	14.1392	14.9803	14.4681	8.9326	12.3942	6.00668	3-dehydroquinate synthase (EC 4.2.3.4)	cytoplasm [GO:0005737]; 3-dehydroquinate synthase activity [GO:0003856]; aromatic amino acid family biosynthetic process [GO:0009073]; cellular amino acid biosynthetic process [GO:0008652]; chorismate biosynthetic process [GO:0009423]	GO:0003856; GO:0005737; GO:0008652; GO:0009073; GO:0009423
Contig17563	5.05264	3.45618	4.22472	2.19158	1.48344	0.962001	1.71482	1.49142	3-dehydroquinate synthase (EC 4.2.3.4)	cytoplasm [GO:0005737]; 3-dehydroquinate synthase activity [GO:0003856]; aromatic amino acid family biosynthetic process [GO:0009073]; cellular amino acid biosynthetic process [GO:0008652]; chorismate biosynthetic process [GO:0009423]	GO:0003856; GO:0005737; GO:0008652; GO:0009073; GO:0009423
Contig26747	1.04741	0.250247	1.03429	2.0931	1.91171	1.24654	0.503375	1.01974	3-dehydroquinate synthase (EC 4.2.3.4)	cytoplasm [GO:0005737]; 3-dehydroquinate synthase activity [GO:0003856]; aromatic amino acid family biosynthetic process [GO:0009073]; cellular amino acid biosynthetic process [GO:0008652]; chorismate biosynthetic process [GO:0009423]	GO:0003856; GO:0005737; GO:0008652; GO:0009073; GO:0009423
Contig34913	6.85469	9.61899	10.8059	9.03533	8.45535	9.61343	10.3114	12.6464	3-dehydroquinate synthase (EC 4.2.3.4)	cytoplasm [GO:0005737]; 3-dehydroquinate synthase activity [GO:0003856]; aromatic amino acid family biosynthetic process [GO:0009073]; cellular amino acid biosynthetic process [GO:0008652]; chorismate biosynthetic process [GO:0009423]	GO:0003856; GO:0005737; GO:0008652; GO:0009073; GO:0009423
Contig7349	6.94642	7.42089	6.17873	6.56383	9.87705	12.2321	10.6688	12.0395	3-dehydroquinate synthase (EC 4.2.3.4)	cytoplasm [GO:0005737]; 3-dehydroquinate synthase activity [GO:0003856]; aromatic amino acid family biosynthetic process [GO:0009073]; cellular amino acid biosynthetic process [GO:0008652]; chorismate biosynthetic process [GO:0009423]	GO:0003856; GO:0005737; GO:0008652; GO:0009073; GO:0009423
W0d8362|c0_g1_i1	0.596459	0.529283	0.202358	0.170649	2.22674	0.549523	0.490385	1.46414	3-dehydroquinate synthase (EC 4.2.3.4)	cytoplasm [GO:0005737]; 3-dehydroquinate synthase activity [GO:0003856]; aromatic amino acid family biosynthetic process [GO:0009073]; cellular amino acid biosynthetic process [GO:0008652]; chorismate biosynthetic process [GO:0009423]	GO:0003856; GO:0005737; GO:0008652; GO:0009073; GO:0009423
W0d9054|c0_g1_i3	3.85193	1.2303	0.363696	0.474728	0.657923	0.341788	0.382446	0.361135	3-dehydroquinate synthase (EC 4.2.3.4)	cytoplasm [GO:0005737]; 3-dehydroquinate synthase activity [GO:0003856]; aromatic amino acid family biosynthetic process [GO:0009073]; cellular amino acid biosynthetic process [GO:0008652]; chorismate biosynthetic process [GO:0009423]	GO:0003856; GO:0005737; GO:0008652; GO:0009073; GO:0009423
W5c12813|c0_g2_i1	6.33976	0.42133	4.44926	3.66532	2.00893	8.19355	2.21574	0.758413	3-dehydroquinate synthase (EC 4.2.3.4)	cytoplasm [GO:0005737]; 3-dehydroquinate synthase activity [GO:0003856]; aromatic amino acid family biosynthetic process [GO:0009073]; cellular amino acid biosynthetic process [GO:0008652]; chorismate biosynthetic process [GO:0009423]	GO:0003856; GO:0005737; GO:0008652; GO:0009073; GO:0009423
W1a3925|c0_g1_i1	1.048	0.765613	0.81161	0.434763	0.312437	0.13774	0.592637	0.351116	3-deoxy-D-manno-octulosonic acid kinase (Kdo kinase) (EC 2.7.1.166)	plasma membrane [GO:0005886]; ATP binding [GO:0005524]; kinase activity [GO:0016301]; phosphotransferase activity, alcohol group as acceptor [GO:0016773]; lipopolysaccharide core region biosynthetic process [GO:0009244]	GO:0005524; GO:0005886; GO:0009244; GO:0016301; GO:0016773
W6b6146|c2_g1_i2	0.518081	0.685793	0.694305	0.717952	0.743701	0.990462	1.21326	0.716131	3-deoxy-D-manno-octulosonic acid kinase (Kdo kinase) (EC 2.7.1.166)	plasma membrane [GO:0005886]; ATP binding [GO:0005524]; kinase activity [GO:0016301]; phosphotransferase activity, alcohol group as acceptor [GO:0016773]; lipopolysaccharide core region biosynthetic process [GO:0009244]	GO:0005524; GO:0005886; GO:0009244; GO:0016301; GO:0016773
Contig7227	1.15824	18.3932	5.02144	2.46218	3.05936	0.722476	0.506766	1.51124	3-deoxy-D-manno-octulosonic acid transferase (Kdo transferase) (EC 2.4.99.12) (Lipid IV(A) 3-deoxy-D-manno-octulosonic acid transferase)	integral component of membrane [GO:0016021]; plasma membrane [GO:0005886]; transferase activity [GO:0016740]; lipopolysaccharide core region biosynthetic process [GO:0009244]	GO:0005886; GO:0009244; GO:0016021; GO:0016740
Contig38714	8.84528	6.15008	6.41	6.73892	8.03101	6.55913	6.38443	8.15948	3-deoxy-manno-octulosonate cytidylyltransferase (EC 2.7.7.38) (CMP-2-keto-3-deoxyoctulosonic acid synthase) (CKS) (CMP-KDO synthase)	cytoplasm [GO:0005737]; 3-deoxy-manno-octulosonate cytidylyltransferase activity [GO:0008690]; CMP-keto-3-deoxy-D-manno-octulosonic acid biosynthetic process [GO:0033468]; keto-3-deoxy-D-manno-octulosonic acid biosynthetic process [GO:0019294]	GO:0005737; GO:0008690; GO:0019294; GO:0033468
W1a19688|c0_g1_i4	0.474019	1.90588	0.410626	0.620679	0.361387	0.453922	0.405095	0.556677	3-deoxy-manno-octulosonate cytidylyltransferase (EC 2.7.7.38) (CMP-2-keto-3-deoxyoctulosonic acid synthase) (CKS) (CMP-KDO synthase)	cytoplasm [GO:0005737]; 3-deoxy-manno-octulosonate cytidylyltransferase activity [GO:0008690]; CMP-keto-3-deoxy-D-manno-octulosonic acid biosynthetic process [GO:0033468]; keto-3-deoxy-D-manno-octulosonic acid biosynthetic process [GO:0019294]	GO:0005737; GO:0008690; GO:0019294; GO:0033468
W4a22256|c0_g1_i1	2.8148	3.96274	2.66398	3.71062	7.12447	4.58198	6.26074	3.64413	3-deoxy-manno-octulosonate cytidylyltransferase (EC 2.7.7.38) (CMP-2-keto-3-deoxyoctulosonic acid synthase) (CKS) (CMP-KDO synthase)	cytoplasm [GO:0005737]; 3-deoxy-manno-octulosonate cytidylyltransferase activity [GO:0008690]; CMP-keto-3-deoxy-D-manno-octulosonic acid biosynthetic process [GO:0033468]; keto-3-deoxy-D-manno-octulosonic acid biosynthetic process [GO:0019294]	GO:0005737; GO:0008690; GO:0019294; GO:0033468
W6b17381|c0_g1_i1	0.206084	0.87536	3.37585	0.414485	0.397208	0.0977126	0.597948	0.2493	3-deoxy-manno-octulosonate cytidylyltransferase (EC 2.7.7.38) (CMP-2-keto-3-deoxyoctulosonic acid synthase) (CKS) (CMP-KDO synthase)	cytoplasm [GO:0005737]; 3-deoxy-manno-octulosonate cytidylyltransferase activity [GO:0008690]; CMP-keto-3-deoxy-D-manno-octulosonic acid biosynthetic process [GO:0033468]; keto-3-deoxy-D-manno-octulosonic acid biosynthetic process [GO:0019294]	GO:0005737; GO:0008690; GO:0019294; GO:0033468
W7b14960|c0_g1_i1	3.40342	0.679801	2.62446	2.17029	1.39505	5.37482	5.22509	9.25931	3-deoxy-manno-octulosonate cytidylyltransferase (EC 2.7.7.38) (CMP-2-keto-3-deoxyoctulosonic acid synthase) (CKS) (CMP-KDO synthase)	cytoplasm [GO:0005737]; 3-deoxy-manno-octulosonate cytidylyltransferase activity [GO:0008690]; CMP-keto-3-deoxy-D-manno-octulosonic acid biosynthetic process [GO:0033468]; keto-3-deoxy-D-manno-octulosonic acid biosynthetic process [GO:0019294]	GO:0005737; GO:0008690; GO:0019294; GO:0033468
Contig17716	1.55956	2.79505	2.82364	2.44866	2.57939	3.57604	3.7286	5.41356	3-hydroxy-3-methylglutaryl-coenzyme A reductase (HMG-CoA reductase) (EC 1.1.1.34)	endoplasmic reticulum membrane [GO:0005789]; integral component of membrane [GO:0016021]; hydroxymethylglutaryl-CoA reductase (NADPH) activity [GO:0004420]; NADP binding [GO:0050661]; coenzyme A metabolic process [GO:0015936]; isoprenoid biosynthetic process [GO:0008299]	GO:0004420; GO:0005789; GO:0008299; GO:0015936; GO:0016021; GO:0050661
Contig19392	2.36285	2.03162	2.65287	2.69052	4.693	4.03647	4.71841	6.4767	3-hydroxy-3-methylglutaryl-coenzyme A reductase (HMG-CoA reductase) (EC 1.1.1.34)	endoplasmic reticulum membrane [GO:0005789]; integral component of membrane [GO:0016021]; peroxisomal membrane [GO:0005778]; hydroxymethylglutaryl-CoA reductase (NADPH) activity [GO:0004420]; NADP binding [GO:0050661]; cholesterol biosynthetic process [GO:0006695]; coenzyme A metabolic process [GO:0015936]; isoprenoid biosynthetic process [GO:0008299]	GO:0004420; GO:0005778; GO:0005789; GO:0006695; GO:0008299; GO:0015936; GO:0016021; GO:0050661
Contig22508	51.7212	25.7213	39.5727	53.1906	42.8417	27.3447	21.6313	19.8849	3-hydroxy-3-methylglutaryl-coenzyme A reductase (HMG-CoA reductase) (EC 1.1.1.34)	endoplasmic reticulum membrane [GO:0005789]; integral component of membrane [GO:0016021]; hydroxymethylglutaryl-CoA reductase (NADPH) activity [GO:0004420]; NADP binding [GO:0050661]; coenzyme A metabolic process [GO:0015936]; isoprenoid biosynthetic process [GO:0008299]	GO:0004420; GO:0005789; GO:0008299; GO:0015936; GO:0016021; GO:0050661
Contig32712	2.07754	3.68272	4.25925	3.55522	3.10435	4.71453	4.7519	6.8116	3-hydroxy-3-methylglutaryl-coenzyme A reductase (HMG-CoA reductase) (EC 1.1.1.34)	endoplasmic reticulum membrane [GO:0005789]; integral component of membrane [GO:0016021]; hydroxymethylglutaryl-CoA reductase (NADPH) activity [GO:0004420]; NADP binding [GO:0050661]; coenzyme A metabolic process [GO:0015936]; isoprenoid biosynthetic process [GO:0008299]	GO:0004420; GO:0005789; GO:0008299; GO:0015936; GO:0016021; GO:0050661
Contig32713	1.58781	3.11885	2.88553	2.41784	2.77445	3.48608	4.21554	5.13872	3-hydroxy-3-methylglutaryl-coenzyme A reductase (HMG-CoA reductase) (EC 1.1.1.34)	endoplasmic reticulum membrane [GO:0005789]; integral component of membrane [GO:0016021]; hydroxymethylglutaryl-CoA reductase (NADPH) activity [GO:0004420]; NADP binding [GO:0050661]; coenzyme A metabolic process [GO:0015936]; isoprenoid biosynthetic process [GO:0008299]	GO:0004420; GO:0005789; GO:0008299; GO:0015936; GO:0016021; GO:0050661
W2b22671|c0_g1_i1	0.123752	1.51724	1.5272	0.596101	0.463114	0.371327	0.581298	0.361629	3-hydroxy-3-methylglutaryl-coenzyme A reductase (HMG-CoA reductase) (EC 1.1.1.34)	endoplasmic reticulum membrane [GO:0005789]; integral component of membrane [GO:0016021]; peroxisomal membrane [GO:0005778]; hydroxymethylglutaryl-CoA reductase (NADPH) activity [GO:0004420]; NADP binding [GO:0050661]; cholesterol biosynthetic process [GO:0006695]; coenzyme A metabolic process [GO:0015936]; isoprenoid biosynthetic process [GO:0008299]	GO:0004420; GO:0005778; GO:0005789; GO:0006695; GO:0008299; GO:0015936; GO:0016021; GO:0050661
W4a31582|c0_g1_i2	5.04906	5.14402	9.79667	7.3822	14.5971	9.93698	6.75977	6.06929	3-hydroxy-3-methylglutaryl-coenzyme A reductase (HMG-CoA reductase) (EC 1.1.1.34)	endoplasmic reticulum membrane [GO:0005789]; integral component of membrane [GO:0016021]; hydroxymethylglutaryl-CoA reductase (NADPH) activity [GO:0004420]; NADP binding [GO:0050661]; coenzyme A metabolic process [GO:0015936]; isoprenoid biosynthetic process [GO:0008299]	GO:0004420; GO:0005789; GO:0008299; GO:0015936; GO:0016021; GO:0050661
W4a9141|c0_g1_i1	1.3704	2.98528	2.65853	2.29458	2.7747	3.70825	3.72468	5.01285	3-hydroxy-3-methylglutaryl-coenzyme A reductase (HMG-CoA reductase) (EC 1.1.1.34)	endoplasmic reticulum membrane [GO:0005789]; integral component of membrane [GO:0016021]; hydroxymethylglutaryl-CoA reductase (NADPH) activity [GO:0004420]; NADP binding [GO:0050661]; coenzyme A metabolic process [GO:0015936]; isoprenoid biosynthetic process [GO:0008299]	GO:0004420; GO:0005789; GO:0008299; GO:0015936; GO:0016021; GO:0050661
W3d5265|c0_g1_i1	1.94145	0.826252	1.00476	0.398868	0.472815	0.649889	0.370898	0.0917732	3-hydroxy-3-methylglutaryl-coenzyme A reductase 1 (HMG-CoA reductase 1) (EC 1.1.1.34)	endoplasmic reticulum membrane [GO:0005789]; integral component of membrane [GO:0016021]; nuclear envelope [GO:0005635]; peroxisomal membrane [GO:0005778]; hydroxymethylglutaryl-CoA reductase (NADPH) activity [GO:0004420]; NADP binding [GO:0050661]; coenzyme A metabolic process [GO:0015936]; ergosterol biosynthetic process [GO:0006696]; isopentenyl diphosphate biosynthetic process, mevalonate pat…	GO:0004420; GO:0005635; GO:0005778; GO:0005789; GO:0006696; GO:0008299; GO:0015936; GO:0016021; GO:0019287; GO:0050661
W4a9329|c0_g1_i1	1.50055	1.39076	0.762975	0.629731	1.25071	0.807631	0.979707	0.131304	3-hydroxy-3-methylglutaryl-coenzyme A reductase 1 (HMG-CoA reductase 1) (EC 1.1.1.34)	endoplasmic reticulum membrane [GO:0005789]; integral component of membrane [GO:0016021]; nuclear envelope [GO:0005635]; peroxisomal membrane [GO:0005778]; hydroxymethylglutaryl-CoA reductase (NADPH) activity [GO:0004420]; NADP binding [GO:0050661]; coenzyme A metabolic process [GO:0015936]; ergosterol biosynthetic process [GO:0006696]; isopentenyl diphosphate biosynthetic process, mevalonate pat…	GO:0004420; GO:0005635; GO:0005778; GO:0005789; GO:0006696; GO:0008299; GO:0015936; GO:0016021; GO:0019287; GO:0050661
W1a23889|c0_g1_i6	0.0448099	5.47813	1.86553	0.234971	1.01772	0.275366	0.328521	0.311077	3-hydroxy-3-methylglutaryl-coenzyme A reductase 3 (HMG-CoA reductase 3) (EC 1.1.1.34)	endoplasmic reticulum membrane [GO:0005789]; integral component of membrane [GO:0016021]; peroxisomal membrane [GO:0005778]; hydroxymethylglutaryl-CoA reductase (NADPH) activity [GO:0004420]; NADP binding [GO:0050661]; coenzyme A metabolic process [GO:0015936]; isoprenoid biosynthetic process [GO:0008299]; sterol biosynthetic process [GO:0016126]	GO:0004420; GO:0005778; GO:0005789; GO:0008299; GO:0015936; GO:0016021; GO:0016126; GO:0050661
Contig10378	2.44164	0.506442	1.90818	2.28658	2.77306	1.47721	1.42718	0.483006	3-hydroxyacyl-[acyl-carrier-protein] dehydratase FabZ (EC 4.2.1.59) ((3R)-hydroxymyristoyl-[acyl-carrier-protein] dehydratase) ((3R)-hydroxymyristoyl-ACP dehydrase) (Beta-hydroxyacyl-ACP dehydratase)	cytoplasm [GO:0005737]; 3-hydroxyoctanoyl-[acyl-carrier-protein] dehydratase activity [GO:0047451]; fatty acid biosynthetic process [GO:0006633]; lipid A biosynthetic process [GO:0009245]	GO:0005737; GO:0006633; GO:0009245; GO:0047451
Contig19119	0.170887	0.0917975	0.0804055	0.155365	0.5215	0.0987364	0.291294	0.953533	3-hydroxyacyl-[acyl-carrier-protein] dehydratase FabZ (EC 4.2.1.59) ((3R)-hydroxymyristoyl-[acyl-carrier-protein] dehydratase) ((3R)-hydroxymyristoyl-ACP dehydrase) (Beta-hydroxyacyl-ACP dehydratase)	cytoplasm [GO:0005737]; 3-hydroxyoctanoyl-[acyl-carrier-protein] dehydratase activity [GO:0047451]; fatty acid biosynthetic process [GO:0006633]; lipid A biosynthetic process [GO:0009245]	GO:0005737; GO:0006633; GO:0009245; GO:0047451
Contig29608	0.851717	7.37111	3.40735	2.40535	2.75772	2.64167	3.50932	2.31763	3-hydroxyacyl-[acyl-carrier-protein] dehydratase FabZ (EC 4.2.1.59) ((3R)-hydroxymyristoyl-[acyl-carrier-protein] dehydratase) ((3R)-hydroxymyristoyl-ACP dehydrase) (Beta-hydroxyacyl-ACP dehydratase)	cytoplasm [GO:0005737]; 3-hydroxyoctanoyl-[acyl-carrier-protein] dehydratase activity [GO:0047451]; fatty acid biosynthetic process [GO:0006633]; lipid A biosynthetic process [GO:0009245]	GO:0005737; GO:0006633; GO:0009245; GO:0047451
Contig40677	0.951793	0.209681	1.06205	0.379405	3.28347	2.83928	2.61018	2.99753	3-hydroxyacyl-[acyl-carrier-protein] dehydratase FabZ (EC 4.2.1.59) ((3R)-hydroxymyristoyl-[acyl-carrier-protein] dehydratase) ((3R)-hydroxymyristoyl-ACP dehydrase) (Beta-hydroxyacyl-ACP dehydratase)	cytoplasm [GO:0005737]; 3-hydroxyoctanoyl-[acyl-carrier-protein] dehydratase activity [GO:0047451]; fatty acid biosynthetic process [GO:0006633]; lipid A biosynthetic process [GO:0009245]	GO:0005737; GO:0006633; GO:0009245; GO:0047451
W0d12101|c0_g1_i1	2.0889	0.316949	0.104539	0.30565	0.281098	0.308767	0.481434	0.526288	3-hydroxyacyl-[acyl-carrier-protein] dehydratase FabZ (EC 4.2.1.59) ((3R)-hydroxymyristoyl-[acyl-carrier-protein] dehydratase) ((3R)-hydroxymyristoyl-ACP dehydrase) (Beta-hydroxyacyl-ACP dehydratase)	cytoplasm [GO:0005737]; 3-hydroxyoctanoyl-[acyl-carrier-protein] dehydratase activity [GO:0047451]; fatty acid biosynthetic process [GO:0006633]; lipid A biosynthetic process [GO:0009245]	GO:0005737; GO:0006633; GO:0009245; GO:0047451
W2b22209|c0_g1_i1	0.583907	0.607358	1.20157	1.16694	1.36926	2.89486	1.27498	2.02227	3-hydroxyacyl-[acyl-carrier-protein] dehydratase FabZ (EC 4.2.1.59) ((3R)-hydroxymyristoyl-[acyl-carrier-protein] dehydratase) ((3R)-hydroxymyristoyl-ACP dehydrase) (Beta-hydroxyacyl-ACP dehydratase)	cytoplasm [GO:0005737]; 3-hydroxyoctanoyl-[acyl-carrier-protein] dehydratase activity [GO:0047451]; fatty acid biosynthetic process [GO:0006633]; lipid A biosynthetic process [GO:0009245]	GO:0005737; GO:0006633; GO:0009245; GO:0047451
W2b930|c0_g1_i1	0.452428	0.76234	0.980733	1.18256	0.780066	0.748832	2.31699	0.210843	3-hydroxyacyl-[acyl-carrier-protein] dehydratase FabZ (EC 4.2.1.59) ((3R)-hydroxymyristoyl-[acyl-carrier-protein] dehydratase) ((3R)-hydroxymyristoyl-ACP dehydrase) (Beta-hydroxyacyl-ACP dehydratase)	cytoplasm [GO:0005737]; 3-hydroxyoctanoyl-[acyl-carrier-protein] dehydratase activity [GO:0047451]; fatty acid biosynthetic process [GO:0006633]; lipid A biosynthetic process [GO:0009245]	GO:0005737; GO:0006633; GO:0009245; GO:0047451
Contig28229	64.8119	55.7748	77.3792	58.5212	57.7724	59.9721	51.0168	52.4813	3-hydroxyacyl-CoA dehydrogenase type-2 (EC 1.1.1.35) (17-beta-hydroxysteroid dehydrogenase 10) (17-beta-HSD 10) (EC 1.1.1.51) (3-hydroxy-2-methylbutyryl-CoA dehydrogenase) (EC 1.1.1.178) (3-hydroxyacyl-CoA dehydrogenase type II) (Mitochondrial ribonuclease P protein 2) (Mitochondrial RNase P protein 2) (Scully protein) (Type II HADH)	cytosol [GO:0005829]; lipid particle [GO:0005811]; microtubule associated complex [GO:0005875]; mitochondrion [GO:0005739]; 3-hydroxy-2-methylbutyryl-CoA dehydrogenase activity [GO:0047015]; 3-hydroxyacyl-CoA dehydrogenase activity [GO:0003857]; 7-beta-hydroxysteroid dehydrogenase (NADP+) activity [GO:0047022]; acetoacetyl-CoA reductase activity [GO:0018454]; estradiol 17-beta-dehydrogenase activ…	GO:0003857; GO:0004303; GO:0005739; GO:0005811; GO:0005829; GO:0005875; GO:0006631; GO:0006637; GO:0008033; GO:0008202; GO:0008205; GO:0008209; GO:0008210; GO:0016229; GO:0018454; GO:0030283; GO:0047015; GO:0047022; GO:0047035
Contig27782	5.0771	2.6112	3.58992	4.28738	3.73755	4.62675	2.78893	2.55398	3-hydroxyanthranilate 3,4-dioxygenase (EC 1.13.11.6) (3-hydroxyanthranilate oxygenase) (3-HAO) (3-hydroxyanthranilic acid dioxygenase) (HAD)	cytoplasm [GO:0005737]; 3-hydroxyanthranilate 3,4-dioxygenase activity [GO:0000334]; ferrous iron binding [GO:0008198]; 'de novo' NAD biosynthetic process from tryptophan [GO:0034354]; anthranilate metabolic process [GO:0043420]; quinolinate biosynthetic process [GO:0019805]; quinolinate metabolic process [GO:0046874]; tryptophan catabolic process [GO:0006569]	GO:0000334; GO:0005737; GO:0006569; GO:0008198; GO:0019805; GO:0034354; GO:0043420; GO:0046874
Contig37127	2.37271	2.4289	5.95444	5.19776	7.1856	6.0181	4.46479	5.14548	3-hydroxyanthranilate 3,4-dioxygenase (EC 1.13.11.6) (3-hydroxyanthranilate oxygenase) (3-HAO) (3-hydroxyanthranilic acid dioxygenase) (HAD)	cytoplasm [GO:0005737]; 3-hydroxyanthranilate 3,4-dioxygenase activity [GO:0000334]; ferrous iron binding [GO:0008198]; 'de novo' NAD biosynthetic process from tryptophan [GO:0034354]; anthranilate metabolic process [GO:0043420]; quinolinate biosynthetic process [GO:0019805]; quinolinate metabolic process [GO:0046874]; tryptophan catabolic process [GO:0006569]	GO:0000334; GO:0005737; GO:0006569; GO:0008198; GO:0019805; GO:0034354; GO:0043420; GO:0046874
W1a11037|c0_g1_i1	0.981665	2.57059	3.29746	2.51453	1.6414	2.50316	1.38215	0.721648	3-hydroxyanthranilate 3,4-dioxygenase (EC 1.13.11.6) (3-hydroxyanthranilate oxygenase) (3-HAO) (3-hydroxyanthranilic acid dioxygenase) (HAD)	cytoplasm [GO:0005737]; mitochondrial membrane [GO:0031966]; 3-hydroxyanthranilate 3,4-dioxygenase activity [GO:0000334]; ferrous iron binding [GO:0008198]; iron ion binding [GO:0005506]; oxygen binding [GO:0019825]; 'de novo' NAD biosynthetic process from tryptophan [GO:0034354]; anthranilate metabolic process [GO:0043420]; quinolinate biosynthetic process [GO:0019805]; quinolinate metabolic pro…	GO:0000334; GO:0005506; GO:0005737; GO:0006569; GO:0008198; GO:0019805; GO:0019825; GO:0031966; GO:0034354; GO:0043420; GO:0046874
W2b18620|c0_g1_i2	2.63669	1.1768	2.14587	2.34349	2.41996	2.85887	2.09723	1.56189	3-hydroxyanthranilate 3,4-dioxygenase (EC 1.13.11.6) (3-hydroxyanthranilate oxygenase) (3-HAO) (3-hydroxyanthranilic acid dioxygenase) (HAD)	cytoplasm [GO:0005737]; 3-hydroxyanthranilate 3,4-dioxygenase activity [GO:0000334]; ferrous iron binding [GO:0008198]; 'de novo' NAD biosynthetic process from tryptophan [GO:0034354]; anthranilate metabolic process [GO:0043420]; quinolinate biosynthetic process [GO:0019805]; quinolinate metabolic process [GO:0046874]; tryptophan catabolic process [GO:0006569]	GO:0000334; GO:0005737; GO:0006569; GO:0008198; GO:0019805; GO:0034354; GO:0043420; GO:0046874
W3d1586|c0_g1_i2	1.50348	0.892121	1.82026	2.52547	1.84051	1.75301	1.34631	1.41576	3-hydroxyanthranilate 3,4-dioxygenase (EC 1.13.11.6) (3-hydroxyanthranilate oxygenase) (3-HAO) (3-hydroxyanthranilic acid dioxygenase) (HAD)	cytoplasm [GO:0005737]; 3-hydroxyanthranilate 3,4-dioxygenase activity [GO:0000334]; ferrous iron binding [GO:0008198]; 'de novo' NAD biosynthetic process from tryptophan [GO:0034354]; anthranilate metabolic process [GO:0043420]; quinolinate biosynthetic process [GO:0019805]; quinolinate metabolic process [GO:0046874]; tryptophan catabolic process [GO:0006569]	GO:0000334; GO:0005737; GO:0006569; GO:0008198; GO:0019805; GO:0034354; GO:0043420; GO:0046874
Contig34027	1.79311	7.65825	5.00785	3.73108	3.01714	2.50582	2.76591	2.09759	3-hydroxyanthranilate 3,4-dioxygenase (EC 1.13.11.6) (3-hydroxyanthranilate oxygenase) (3-HAO) (3-hydroxyanthranilic acid dioxygenase) (HAD) (Biosynthesis of nicotinic acid protein 1)	cytoplasm [GO:0005737]; 3-hydroxyanthranilate 3,4-dioxygenase activity [GO:0000334]; ferrous iron binding [GO:0008198]; 'de novo' NAD biosynthetic process from tryptophan [GO:0034354]; anthranilate metabolic process [GO:0043420]; quinolinate biosynthetic process [GO:0019805]; tryptophan catabolic process [GO:0006569]	GO:0000334; GO:0005737; GO:0006569; GO:0008198; GO:0019805; GO:0034354; GO:0043420
W3d5436|c5_g1_i1	0.301317	0.275837	0.339886	1.25697	0.41648	0.33007	0.789334	0.317376	3-hydroxyanthranilate 3,4-dioxygenase (EC 1.13.11.6) (3-hydroxyanthranilate oxygenase) (3-HAO) (3-hydroxyanthranilic acid dioxygenase) (HAD) (Biosynthesis of nicotinic acid protein 1)	cytoplasm [GO:0005737]; nucleus [GO:0005634]; 3-hydroxyanthranilate 3,4-dioxygenase activity [GO:0000334]; ferrous iron binding [GO:0008198]; 'de novo' NAD biosynthetic process from tryptophan [GO:0034354]; anthranilate metabolic process [GO:0043420]; quinolinate biosynthetic process [GO:0019805]; quinolinate metabolic process [GO:0046874]; tryptophan catabolic process [GO:0006569]	GO:0000334; GO:0005634; GO:0005737; GO:0006569; GO:0008198; GO:0019805; GO:0034354; GO:0043420; GO:0046874
W3d5436|c5_g1_i2	1.23065	1.43438	1.38814	1.21499	1.67326	1.07735	0.654772	1.05005	3-hydroxyanthranilate 3,4-dioxygenase (EC 1.13.11.6) (3-hydroxyanthranilate oxygenase) (3-HAO) (3-hydroxyanthranilic acid dioxygenase) (HAD) (Biosynthesis of nicotinic acid protein 1)	cytoplasm [GO:0005737]; nucleus [GO:0005634]; 3-hydroxyanthranilate 3,4-dioxygenase activity [GO:0000334]; ferrous iron binding [GO:0008198]; 'de novo' NAD biosynthetic process from tryptophan [GO:0034354]; anthranilate metabolic process [GO:0043420]; quinolinate biosynthetic process [GO:0019805]; quinolinate metabolic process [GO:0046874]; tryptophan catabolic process [GO:0006569]	GO:0000334; GO:0005634; GO:0005737; GO:0006569; GO:0008198; GO:0019805; GO:0034354; GO:0043420; GO:0046874
Contig37150	0.631256	0.313442	0.49653	1.10415	1.6792	1.14207	1.56612	2.27547	3-hydroxybutyrate dehydrogenase type 2 (EC 1.1.1.-) (EC 1.1.1.30) (Dehydrogenase/reductase SDR family member 6) (R-beta-hydroxybutyrate dehydrogenase)	cytoplasm [GO:0005737]; 3-hydroxybutyrate dehydrogenase activity [GO:0003858]; oxidoreductase activity, acting on the CH-CH group of donors, NAD or NADP as acceptor [GO:0016628]; heme metabolic process [GO:0042168]; iron ion homeostasis [GO:0055072]; siderophore biosynthetic process [GO:0019290]	GO:0003858; GO:0005737; GO:0016628; GO:0019290; GO:0042168; GO:0055072
Contig38863	1.13378	0.613449	5.37328	3.55967	4.17293	5.31349	3.98192	6.77667	3-hydroxybutyrate dehydrogenase type 2 (EC 1.1.1.-) (EC 1.1.1.30) (R-beta-hydroxybutyrate dehydrogenase)	cytoplasm [GO:0005737]; 3-hydroxybutyrate dehydrogenase activity [GO:0003858]; oxidoreductase activity, acting on the CH-CH group of donors, NAD or NADP as acceptor [GO:0016628]; heme metabolic process [GO:0042168]; iron ion homeostasis [GO:0055072]; siderophore biosynthetic process [GO:0019290]	GO:0003858; GO:0005737; GO:0016628; GO:0019290; GO:0042168; GO:0055072
Contig19132	2.83046	3.38064	5.22793	5.17349	6.31596	3.97356	3.93083	4.00561	3-hydroxybutyryl-CoA dehydratase-like protein, mitochondrial (EC 4.2.1.-)	mitochondrion [GO:0005739]; enoyl-CoA hydratase activity [GO:0004300]; fatty acid beta-oxidation [GO:0006635]	GO:0004300; GO:0005739; GO:0006635
Contig39175	0.0521467	0.286555	0.221891	0.0345332	0.467611	1.05895	0.627651	0.937558	3-hydroxydecanoyl-[acyl-carrier-protein] dehydratase (EC 4.2.1.59) (3-hydroxyacyl-[acyl-carrier-protein] dehydratase FabA) (Beta-hydroxydecanoyl thioester dehydrase) (Trans-2-decenoyl-[acyl-carrier-protein] isomerase) (EC 5.3.3.14)	cytoplasm [GO:0005737]; 3-hydroxydecanoyl-[acyl-carrier-protein] dehydratase activity [GO:0008693]; 3-hydroxyoctanoyl-[acyl-carrier-protein] dehydratase activity [GO:0047451]; trans-2-decenoyl-acyl-carrier-protein isomerase activity [GO:0034017]; fatty acid biosynthetic process [GO:0006633]	GO:0005737; GO:0006633; GO:0008693; GO:0034017; GO:0047451
Contig10965	6.43308	4.22586	6.34667	4.03237	5.06393	4.82392	4.11205	4.15552	3-hydroxyisobutyrate dehydrogenase, mitochondrial (HIBADH) (EC 1.1.1.31)	mitochondrion [GO:0005739]; 3-hydroxyisobutyrate dehydrogenase activity [GO:0008442]; NAD binding [GO:0051287]; phosphogluconate dehydrogenase (decarboxylating) activity [GO:0004616]; branched-chain amino acid catabolic process [GO:0009083]; valine catabolic process [GO:0006574]	GO:0004616; GO:0005739; GO:0006574; GO:0008442; GO:0009083; GO:0051287
W7b18430|c0_g1_i1	0.281387	0	0.506051	1.077	0.388375	1.35273	0.203586	1.50551	3-hydroxyisobutyrate dehydrogenase, mitochondrial (HIBADH) (EC 1.1.1.31)	mitochondrion [GO:0005739]; 3-hydroxyisobutyrate dehydrogenase activity [GO:0008442]; NAD binding [GO:0051287]; phosphogluconate dehydrogenase (decarboxylating) activity [GO:0004616]; branched-chain amino acid catabolic process [GO:0009083]; valine catabolic process [GO:0006574]	GO:0004616; GO:0005739; GO:0006574; GO:0008442; GO:0009083; GO:0051287
W5c2310|c0_g1_i1	9.56026	2.88462	4.27442	1.64825	2.7399	4.06246	0.763612	1.24047	3-hydroxyisobutyryl-CoA hydrolase-like protein 3, mitochondrial (EC 3.1.2.-)	cytosol [GO:0005829]; mitochondrion [GO:0005739]; 3-hydroxyisobutyryl-CoA hydrolase activity [GO:0003860]; fatty acid beta-oxidation [GO:0006635]	GO:0003860; GO:0005739; GO:0005829; GO:0006635
W7b9307|c0_g1_i1	0.529972	0.190969	0.423556	0.187085	0.534708	0.322119	1.04337	1.42771	3-hydroxyisobutyryl-CoA hydrolase-like protein 3, mitochondrial (EC 3.1.2.-)	cytosol [GO:0005829]; mitochondrion [GO:0005739]; 3-hydroxyisobutyryl-CoA hydrolase activity [GO:0003860]; fatty acid beta-oxidation [GO:0006635]	GO:0003860; GO:0005739; GO:0005829; GO:0006635
Contig13825	1.31542	0.64593	3.25154	7.90146	6.97814	9.0124	8.64435	11.3451	3-hydroxyisobutyryl-CoA hydrolase, mitochondrial (EC 3.1.2.4) (3-hydroxyisobutyryl-coenzyme A hydrolase) (HIB-CoA hydrolase) (HIBYL-CoA-H)	mitochondrion [GO:0005739]; 3-hydroxyisobutyryl-CoA hydrolase activity [GO:0003860]; branched-chain amino acid catabolic process [GO:0009083]; fatty acid beta-oxidation [GO:0006635]; valine catabolic process [GO:0006574]	GO:0003860; GO:0005739; GO:0006574; GO:0006635; GO:0009083
Contig14511	7.72331	4.50125	10.0915	7.87232	8.43595	5.84394	7.35483	6.03877	3-hydroxyisobutyryl-CoA hydrolase, mitochondrial (EC 3.1.2.4) (3-hydroxyisobutyryl-coenzyme A hydrolase) (HIB-CoA hydrolase) (HIBYL-CoA-H)	mitochondrion [GO:0005739]; 3-hydroxyisobutyryl-CoA hydrolase activity [GO:0003860]; branched-chain amino acid catabolic process [GO:0009083]; valine catabolic process [GO:0006574]	GO:0003860; GO:0005739; GO:0006574; GO:0009083
Contig17575	0	0.105751	0.478498	0.714263	0.972544	1.31594	0.848614	1.35811	3-hydroxyisobutyryl-CoA hydrolase, mitochondrial (EC 3.1.2.4) (3-hydroxyisobutyryl-coenzyme A hydrolase) (HIB-CoA hydrolase) (HIBYL-CoA-H)	extracellular exosome [GO:0070062]; mitochondrion [GO:0005739]; 3-hydroxyisobutyryl-CoA hydrolase activity [GO:0003860]; branched-chain amino acid catabolic process [GO:0009083]; fatty acid beta-oxidation [GO:0006635]; valine catabolic process [GO:0006574]	GO:0003860; GO:0005739; GO:0006574; GO:0006635; GO:0009083; GO:0070062
Contig27859	1.46391	1.34985	0.60695	0.836478	1.17306	1.29536	1.63042	2.68403	3-hydroxyisobutyryl-CoA hydrolase, mitochondrial (EC 3.1.2.4) (3-hydroxyisobutyryl-coenzyme A hydrolase) (HIB-CoA hydrolase) (HIBYL-CoA-H)	mitochondrion [GO:0005739]; 3-hydroxyisobutyryl-CoA hydrolase activity [GO:0003860]; branched-chain amino acid catabolic process [GO:0009083]; fatty acid beta-oxidation [GO:0006635]; stress-activated MAPK cascade [GO:0051403]; valine catabolic process [GO:0006574]	GO:0003860; GO:0005739; GO:0006574; GO:0006635; GO:0009083; GO:0051403
Contig36201	1.80569	2.49546	2.15848	1.74918	1.35235	0.703367	0.612591	0.899733	3-hydroxyisobutyryl-CoA hydrolase, mitochondrial (EC 3.1.2.4) (3-hydroxyisobutyryl-coenzyme A hydrolase) (HIB-CoA hydrolase) (HIBYL-CoA-H)	mitochondrion [GO:0005739]; 3-hydroxyisobutyryl-CoA hydrolase activity [GO:0003860]; branched-chain amino acid catabolic process [GO:0009083]; fatty acid beta-oxidation [GO:0006635]; valine catabolic process [GO:0006574]	GO:0003860; GO:0005739; GO:0006574; GO:0006635; GO:0009083
W2b22469|c0_g1_i1	2.16793	1.10839	2.57993	1.54613	0.996909	1.34796	0.618973	0.457993	3-hydroxyisobutyryl-CoA hydrolase, mitochondrial (EC 3.1.2.4) (3-hydroxyisobutyryl-coenzyme A hydrolase) (HIB-CoA hydrolase) (HIBYL-CoA-H)	mitochondrion [GO:0005739]; 3-hydroxyisobutyryl-CoA hydrolase activity [GO:0003860]; branched-chain amino acid catabolic process [GO:0009083]; fatty acid beta-oxidation [GO:0006635]; valine catabolic process [GO:0006574]	GO:0003860; GO:0005739; GO:0006574; GO:0006635; GO:0009083
W2b4077|c1_g1_i1	1.30936	0.691165	1.0943	2.13741	1.39699	0.300468	0.513651	0.12173	3-isopropylmalate dehydratase (EC 4.2.1.33) (Alpha-IPM isomerase) (IPMI) (Isopropylmalate isomerase)	3-isopropylmalate dehydratase complex [GO:0009316]; 3-isopropylmalate dehydratase activity [GO:0003861]; 4 iron, 4 sulfur cluster binding [GO:0051539]; metal ion binding [GO:0046872]; branched-chain amino acid biosynthetic process [GO:0009082]; leucine biosynthetic process [GO:0009098]	GO:0003861; GO:0009082; GO:0009098; GO:0009316; GO:0046872; GO:0051539
Contig19457	2.06687	2.17182	1.0133	1.31573	1.57928	2.11819	2.01387	3.32326	3-isopropylmalate dehydratase large subunit (EC 4.2.1.33) (Alpha-IPM isomerase) (IPMI) (Isopropylmalate isomerase)	3-isopropylmalate dehydratase activity [GO:0003861]; 4 iron, 4 sulfur cluster binding [GO:0051539]; metal ion binding [GO:0046872]; branched-chain amino acid biosynthetic process [GO:0009082]; leucine biosynthetic process [GO:0009098]	GO:0003861; GO:0009082; GO:0009098; GO:0046872; GO:0051539
Contig25462	0.365443	0.803514	0.646915	1.01682	0.702608	1.80493	1.50155	3.07671	3-isopropylmalate dehydratase large subunit (EC 4.2.1.33) (Alpha-IPM isomerase) (IPMI) (Isopropylmalate isomerase)	3-isopropylmalate dehydratase activity [GO:0003861]; 4 iron, 4 sulfur cluster binding [GO:0051539]; metal ion binding [GO:0046872]; branched-chain amino acid biosynthetic process [GO:0009082]; leucine biosynthetic process [GO:0009098]	GO:0003861; GO:0009082; GO:0009098; GO:0046872; GO:0051539
Contig27039	4300.3	678.706	1795.7	1344.3	1428.76	1786.45	1395.36	122.786	3-isopropylmalate dehydratase large subunit (EC 4.2.1.33) (Alpha-IPM isomerase) (IPMI) (Isopropylmalate isomerase)	3-isopropylmalate dehydratase activity [GO:0003861]; 4 iron, 4 sulfur cluster binding [GO:0051539]; metal ion binding [GO:0046872]; branched-chain amino acid biosynthetic process [GO:0009082]; leucine biosynthetic process [GO:0009098]	GO:0003861; GO:0009082; GO:0009098; GO:0046872; GO:0051539
Contig34791	0.433181	0.498551	0.378806	0.625739	1.50117	2.67608	2.17622	3.35423	3-isopropylmalate dehydratase large subunit (EC 4.2.1.33) (Alpha-IPM isomerase) (IPMI) (Isopropylmalate isomerase)	3-isopropylmalate dehydratase activity [GO:0003861]; 4 iron, 4 sulfur cluster binding [GO:0051539]; metal ion binding [GO:0046872]; branched-chain amino acid biosynthetic process [GO:0009082]; leucine biosynthetic process [GO:0009098]	GO:0003861; GO:0009082; GO:0009098; GO:0046872; GO:0051539
Contig38024	0.822035	0.741007	0.748525	1.03064	0.838154	1.38163	1.39218	0.711132	3-isopropylmalate dehydratase large subunit (EC 4.2.1.33) (Alpha-IPM isomerase) (IPMI) (Isopropylmalate isomerase)	3-isopropylmalate dehydratase activity [GO:0003861]; 4 iron, 4 sulfur cluster binding [GO:0051539]; metal ion binding [GO:0046872]; branched-chain amino acid biosynthetic process [GO:0009082]; leucine biosynthetic process [GO:0009098]	GO:0003861; GO:0009082; GO:0009098; GO:0046872; GO:0051539
Contig39656	4.00995	4.09061	4.26869	4.35348	3.55469	7.39829	5.24803	8.12018	3-isopropylmalate dehydratase large subunit (EC 4.2.1.33) (Alpha-IPM isomerase) (IPMI) (Isopropylmalate isomerase)	3-isopropylmalate dehydratase activity [GO:0003861]; 4 iron, 4 sulfur cluster binding [GO:0051539]; metal ion binding [GO:0046872]; branched-chain amino acid biosynthetic process [GO:0009082]; leucine biosynthetic process [GO:0009098]	GO:0003861; GO:0009082; GO:0009098; GO:0046872; GO:0051539
Contig4165	8.36586	40.2049	7.80426	21.6595	4.48492	5.33313	1.94442	8.40773	3-isopropylmalate dehydratase large subunit (EC 4.2.1.33) (Alpha-IPM isomerase) (IPMI) (Isopropylmalate isomerase)	3-isopropylmalate dehydratase activity [GO:0003861]; 4 iron, 4 sulfur cluster binding [GO:0051539]; metal ion binding [GO:0046872]; branched-chain amino acid biosynthetic process [GO:0009082]; leucine biosynthetic process [GO:0009098]	GO:0003861; GO:0009082; GO:0009098; GO:0046872; GO:0051539
Contig43065	0.815636	2.41638	2.06655	2.51587	2.09699	2.99288	4.02601	6.9311	3-isopropylmalate dehydratase large subunit (EC 4.2.1.33) (Alpha-IPM isomerase) (IPMI) (Isopropylmalate isomerase)	3-isopropylmalate dehydratase activity [GO:0003861]; 4 iron, 4 sulfur cluster binding [GO:0051539]; metal ion binding [GO:0046872]; branched-chain amino acid biosynthetic process [GO:0009082]; leucine biosynthetic process [GO:0009098]	GO:0003861; GO:0009082; GO:0009098; GO:0046872; GO:0051539
Contig4347	0.258882	1.65393	7.11578	2.71551	0.889692	2.51907	0.61355	1.60817	3-isopropylmalate dehydratase large subunit (EC 4.2.1.33) (Alpha-IPM isomerase) (IPMI) (Isopropylmalate isomerase)	3-isopropylmalate dehydratase activity [GO:0003861]; 4 iron, 4 sulfur cluster binding [GO:0051539]; metal ion binding [GO:0046872]; branched-chain amino acid biosynthetic process [GO:0009082]; leucine biosynthetic process [GO:0009098]	GO:0003861; GO:0009082; GO:0009098; GO:0046872; GO:0051539
Contig44263	1.16496	0.878057	1.15357	1.25481	1.63272	5.42095	3.52359	10.7388	3-isopropylmalate dehydratase large subunit (EC 4.2.1.33) (Alpha-IPM isomerase) (IPMI) (Isopropylmalate isomerase)	3-isopropylmalate dehydratase activity [GO:0003861]; 4 iron, 4 sulfur cluster binding [GO:0051539]; metal ion binding [GO:0046872]; branched-chain amino acid biosynthetic process [GO:0009082]; leucine biosynthetic process [GO:0009098]	GO:0003861; GO:0009082; GO:0009098; GO:0046872; GO:0051539
Contig9958	3.05853	2.20806	2.75416	2.93997	3.98218	2.84988	3.87241	6.10792	3-isopropylmalate dehydratase large subunit (EC 4.2.1.33) (Alpha-IPM isomerase) (IPMI) (Isopropylmalate isomerase)	3-isopropylmalate dehydratase activity [GO:0003861]; 4 iron, 4 sulfur cluster binding [GO:0051539]; metal ion binding [GO:0046872]; branched-chain amino acid biosynthetic process [GO:0009082]; leucine biosynthetic process [GO:0009098]	GO:0003861; GO:0009082; GO:0009098; GO:0046872; GO:0051539
W0d13864|c0_g2_i1	0.950475	0.743041	0.671566	0.410615	2.00721	2.1378	2.55463	1.47591	3-isopropylmalate dehydratase large subunit (EC 4.2.1.33) (Alpha-IPM isomerase) (IPMI) (Isopropylmalate isomerase)	3-isopropylmalate dehydratase activity [GO:0003861]; 4 iron, 4 sulfur cluster binding [GO:0051539]; metal ion binding [GO:0046872]; branched-chain amino acid biosynthetic process [GO:0009082]; leucine biosynthetic process [GO:0009098]	GO:0003861; GO:0009082; GO:0009098; GO:0046872; GO:0051539
W0d5149|c1_g1_i3	3.75602	3.2801	3.05529	2.90848	3.59487	7.22242	5.64387	14.8591	3-isopropylmalate dehydratase large subunit (EC 4.2.1.33) (Alpha-IPM isomerase) (IPMI) (Isopropylmalate isomerase)	3-isopropylmalate dehydratase activity [GO:0003861]; 4 iron, 4 sulfur cluster binding [GO:0051539]; metal ion binding [GO:0046872]; branched-chain amino acid biosynthetic process [GO:0009082]; leucine biosynthetic process [GO:0009098]	GO:0003861; GO:0009082; GO:0009098; GO:0046872; GO:0051539
W3d25726|c0_g1_i1	1.32877	2.39174	2.11693	2.42396	0.884322	0.715699	1.1959	0.672238	3-isopropylmalate dehydratase large subunit (EC 4.2.1.33) (Alpha-IPM isomerase) (IPMI) (Isopropylmalate isomerase)	3-isopropylmalate dehydratase activity [GO:0003861]; 4 iron, 4 sulfur cluster binding [GO:0051539]; metal ion binding [GO:0046872]; branched-chain amino acid biosynthetic process [GO:0009082]; leucine biosynthetic process [GO:0009098]	GO:0003861; GO:0009082; GO:0009098; GO:0046872; GO:0051539
W5c27005|c0_g1_i2	0.365685	1.40588	3.11463	1.44229	1.258	1.50819	0.517157	0.502979	3-isopropylmalate dehydratase large subunit (EC 4.2.1.33) (Alpha-IPM isomerase) (IPMI) (Isopropylmalate isomerase)	3-isopropylmalate dehydratase activity [GO:0003861]; 4 iron, 4 sulfur cluster binding [GO:0051539]; metal ion binding [GO:0046872]; branched-chain amino acid biosynthetic process [GO:0009082]; leucine biosynthetic process [GO:0009098]	GO:0003861; GO:0009082; GO:0009098; GO:0046872; GO:0051539
W6b14059|c0_g1_i1	0.32571	0.31788	0.770421	1.23878	0.79121	0.559998	0.373856	0.369455	3-isopropylmalate dehydratase large subunit (EC 4.2.1.33) (Alpha-IPM isomerase) (IPMI) (Isopropylmalate isomerase)	3-isopropylmalate dehydratase activity [GO:0003861]; 4 iron, 4 sulfur cluster binding [GO:0051539]; metal ion binding [GO:0046872]; branched-chain amino acid biosynthetic process [GO:0009082]; leucine biosynthetic process [GO:0009098]	GO:0003861; GO:0009082; GO:0009098; GO:0046872; GO:0051539
W6b27531|c1_g4_i3	0.391856	2.13053	0.680927	0.396899	1.81501	3.99525	2.01011	3.87443	3-isopropylmalate dehydratase large subunit (EC 4.2.1.33) (Alpha-IPM isomerase) (IPMI) (Isopropylmalate isomerase)	3-isopropylmalate dehydratase activity [GO:0003861]; 4 iron, 4 sulfur cluster binding [GO:0051539]; metal ion binding [GO:0046872]; branched-chain amino acid biosynthetic process [GO:0009082]; leucine biosynthetic process [GO:0009098]	GO:0003861; GO:0009082; GO:0009098; GO:0046872; GO:0051539
W6b29427|c0_g1_i1	0.55252	0.30217	0.228724	0.678789	0.568653	2.56136	2.02212	9.28863	3-isopropylmalate dehydratase large subunit (EC 4.2.1.33) (Alpha-IPM isomerase) (IPMI) (Isopropylmalate isomerase)	3-isopropylmalate dehydratase activity [GO:0003861]; 4 iron, 4 sulfur cluster binding [GO:0051539]; metal ion binding [GO:0046872]; branched-chain amino acid biosynthetic process [GO:0009082]; leucine biosynthetic process [GO:0009098]	GO:0003861; GO:0009082; GO:0009098; GO:0046872; GO:0051539
W7b26040|c0_g1_i8	0.200833	0.367368	0.142031	0.234104	0.610619	0.588777	1.726	1.53131	3-isopropylmalate dehydratase large subunit (EC 4.2.1.33) (Alpha-IPM isomerase) (IPMI) (Isopropylmalate isomerase)	3-isopropylmalate dehydratase activity [GO:0003861]; 4 iron, 4 sulfur cluster binding [GO:0051539]; metal ion binding [GO:0046872]; branched-chain amino acid biosynthetic process [GO:0009082]; leucine biosynthetic process [GO:0009098]	GO:0003861; GO:0009082; GO:0009098; GO:0046872; GO:0051539
W7b28958|c0_g1_i1	0.446856	0.253314	0.77833	0.362626	1.19982	0.753259	1.47695	2.03459	3-isopropylmalate dehydratase large subunit (EC 4.2.1.33) (Alpha-IPM isomerase) (IPMI) (Isopropylmalate isomerase)	3-isopropylmalate dehydratase activity [GO:0003861]; 4 iron, 4 sulfur cluster binding [GO:0051539]; metal ion binding [GO:0046872]; branched-chain amino acid biosynthetic process [GO:0009082]; leucine biosynthetic process [GO:0009098]	GO:0003861; GO:0009082; GO:0009098; GO:0046872; GO:0051539
W7b29973|c0_g1_i1	0.0427983	0.0691398	0.0180769	0.05107	0.290926	0.825888	0.253259	1.43589	3-isopropylmalate dehydratase large subunit (EC 4.2.1.33) (Alpha-IPM isomerase) (IPMI) (Isopropylmalate isomerase)	3-isopropylmalate dehydratase activity [GO:0003861]; 4 iron, 4 sulfur cluster binding [GO:0051539]; metal ion binding [GO:0046872]; branched-chain amino acid biosynthetic process [GO:0009082]; leucine biosynthetic process [GO:0009098]	GO:0003861; GO:0009082; GO:0009098; GO:0046872; GO:0051539
Contig1367	1.82359	0.785847	1.0823	1.32673	0.743011	1.26449	0.909509	0.729407	3-isopropylmalate dehydratase small subunit (EC 4.2.1.33) (Alpha-IPM isomerase) (IPMI) (Isopropylmalate isomerase)	3-isopropylmalate dehydratase complex [GO:0009316]; 3-isopropylmalate dehydratase activity [GO:0003861]; branched-chain amino acid biosynthetic process [GO:0009082]; leucine biosynthetic process [GO:0009098]	GO:0003861; GO:0009082; GO:0009098; GO:0009316
Contig28848	0.728914	0.562203	1.11643	0.906819	1.65476	1.15397	0.73902	0.576597	3-isopropylmalate dehydratase small subunit (EC 4.2.1.33) (Alpha-IPM isomerase) (IPMI) (Isopropylmalate isomerase)	3-isopropylmalate dehydratase complex [GO:0009316]; 3-isopropylmalate dehydratase activity [GO:0003861]; branched-chain amino acid biosynthetic process [GO:0009082]; leucine biosynthetic process [GO:0009098]	GO:0003861; GO:0009082; GO:0009098; GO:0009316
Contig31609	5.70635	6.86399	5.51214	6.12878	7.63286	8.24712	8.6118	11.0074	3-isopropylmalate dehydratase small subunit (EC 4.2.1.33) (Alpha-IPM isomerase) (IPMI) (Isopropylmalate isomerase)	3-isopropylmalate dehydratase complex [GO:0009316]; 3-isopropylmalate dehydratase activity [GO:0003861]; branched-chain amino acid biosynthetic process [GO:0009082]; leucine biosynthetic process [GO:0009098]	GO:0003861; GO:0009082; GO:0009098; GO:0009316
Contig33642	0.678421	0.847478	0.705697	1.13782	1.43922	1.41925	1.61127	2.05387	3-isopropylmalate dehydratase small subunit (EC 4.2.1.33) (Alpha-IPM isomerase) (IPMI) (Isopropylmalate isomerase)	3-isopropylmalate dehydratase complex [GO:0009316]; 3-isopropylmalate dehydratase activity [GO:0003861]; branched-chain amino acid biosynthetic process [GO:0009082]; leucine biosynthetic process [GO:0009098]	GO:0003861; GO:0009082; GO:0009098; GO:0009316
W0d14180|c0_g1_i1	1.72882	2.09251	3.55154	3.42626	3.13618	2.86313	1.85267	0.594462	3-isopropylmalate dehydratase small subunit (EC 4.2.1.33) (Alpha-IPM isomerase) (IPMI) (Isopropylmalate isomerase)	3-isopropylmalate dehydratase complex [GO:0009316]; 3-isopropylmalate dehydratase activity [GO:0003861]; branched-chain amino acid biosynthetic process [GO:0009082]; leucine biosynthetic process [GO:0009098]	GO:0003861; GO:0009082; GO:0009098; GO:0009316
W0d23408|c0_g1_i1	0.506755	0.355718	0.408244	0.380258	0	0	0.24243	0.134289	3-isopropylmalate dehydratase small subunit (EC 4.2.1.33) (Alpha-IPM isomerase) (IPMI) (Isopropylmalate isomerase)	3-isopropylmalate dehydratase complex [GO:0009316]; 3-isopropylmalate dehydratase activity [GO:0003861]; branched-chain amino acid biosynthetic process [GO:0009082]; leucine biosynthetic process [GO:0009098]	GO:0003861; GO:0009082; GO:0009098; GO:0009316
W2b25727|c0_g1_i1	0.209589	0.983348	1.52145	0.782177	0.71964	0.624849	0.22403	0.363087	3-isopropylmalate dehydratase small subunit (EC 4.2.1.33) (Alpha-IPM isomerase) (IPMI) (Isopropylmalate isomerase)	3-isopropylmalate dehydratase complex [GO:0009316]; 3-isopropylmalate dehydratase activity [GO:0003861]; branched-chain amino acid biosynthetic process [GO:0009082]; leucine biosynthetic process [GO:0009098]	GO:0003861; GO:0009082; GO:0009098; GO:0009316
Contig13936	13.5326	12.1127	13.0541	8.77315	7.07724	8.1333	6.45558	5.08202	3-isopropylmalate dehydrogenase (EC 1.1.1.85) (3-IPM-DH) (Beta-IPM dehydrogenase) (IMDH)	cytoplasm [GO:0005737]; 3-isopropylmalate dehydrogenase activity [GO:0003862]; magnesium ion binding [GO:0000287]; NAD binding [GO:0051287]; branched-chain amino acid biosynthetic process [GO:0009082]; leucine biosynthetic process [GO:0009098]	GO:0000287; GO:0003862; GO:0005737; GO:0009082; GO:0009098; GO:0051287
Contig4120	0.978759	2.66939	1.50022	1.48109	1.60301	2.81227	1.47143	1.64289	3-isopropylmalate dehydrogenase (EC 1.1.1.85) (3-IPM-DH) (Beta-IPM dehydrogenase) (IMDH)	cytoplasm [GO:0005737]; 3-isopropylmalate dehydrogenase activity [GO:0003862]; magnesium ion binding [GO:0000287]; NAD binding [GO:0051287]; branched-chain amino acid biosynthetic process [GO:0009082]; leucine biosynthetic process [GO:0009098]	GO:0000287; GO:0003862; GO:0005737; GO:0009082; GO:0009098; GO:0051287
W0d23648|c0_g1_i2	0.820064	0.631107	0.487195	0.706382	0.941	2.86076	2.16509	4.11315	3-isopropylmalate dehydrogenase (EC 1.1.1.85) (3-IPM-DH) (Beta-IPM dehydrogenase) (IMDH)	cytoplasm [GO:0005737]; 3-isopropylmalate dehydrogenase activity [GO:0003862]; magnesium ion binding [GO:0000287]; NAD binding [GO:0051287]; branched-chain amino acid biosynthetic process [GO:0009082]; leucine biosynthetic process [GO:0009098]	GO:0000287; GO:0003862; GO:0005737; GO:0009082; GO:0009098; GO:0051287
[truncated: 64,822 more rows]
